# Supplementary material for: Conotoxin Prediction: New Features to Increase Prediction Accuracy
Source: Toxins (Basel). 2023 Nov 3;15(11):641. doi: 10.3390/toxins15110641 (PMC10675404; doi:10.3390/toxins15110641)
Supplement: Supplementary file 1 [file toxins-15-00641-s001.zip]

Archive with 7 entries (7 files):
- Large_Easy_Negative.csv
- Large_Hard_Negative.csv
- Large_Positive.csv
- Small_Easy_Negative.csv
- Small_hard_negative.csv
- Small_Positive.csv
- toxins-2632921-supplementary.pdf
