# Supplementary material for: Conotoxin Prediction: New Features to Increase Prediction Accuracy
Source: Toxins (Basel). 2023 Nov 3;15(11):641. doi: 10.3390/toxins15110641 (PMC10675404; doi:10.3390/toxins15110641)
Supplement: Supplementary file 1 [file toxins-15-00641-s001.zip › Large_Positive.csv]

	pdb	PeptideName	class	SuperFamily	Target	TargetClass	Toxicity	SEQ	SEQUENCELENGTH	#G	#P	#A	#V	#L	#I	#M	#C	#F	#Y	#W	#H	#K	#R	#Q	#N	#E	#D	#S	#T	#h	#p	#c	#n	CHARGED	ALIPHATIC	AROMATIC	POLAR	HYDROPHOBIC	POSITIVLYCHARGED	NEGITIVLYCHARGED	TINY	SMALL	LARGE	PTM	TOTALCHARGE	MASS(KDA)	G	H	I
0	1a0m	ALPHA-CONOTOXIN [TYR15]-EPI	alpha	A superfamily	alpha-3-beta-2/CHRNA3-CHRNB2 and alpha-3-beta-4/CHRNA3-CHRNB4	nAChR	IC50=0.4 nM	GCCSDPRCNMNNPDYCn	16	0.05882352941176471	0.1176470588235294	0	0	0	0	0.05882352941176471	0.2352941176470588	0	0.05882352941176471	0	0	0	0.05882352941176471	0	3	0	0.1176470588235294	0.05882352941176471	0	0	0	0	1	4	0	1	6	5	2	2	9	6	2	1	0	1.79093	0.1764705882352941	0.3529411764705883	0
1	1ag7	CONOTOXIN GS	mu	M superfamily	voltage-gated Na channels	Na	Unknown	ACSGRGSRChhQCCMGLRCGRGNPQKCIGAHcDV	34	0.1764705882352941	0.02941176470588235	0.05882352941176471	0.02941176470588235	0.02941176470588235	0.02941176470588235	0.02941176470588235	0.1764705882352941	0	0	0	0.02941176470588235	0.02941176470588235	0.1176470588235294	0.05882352941176471	1	0	0.02941176470588235	0.05882352941176471	0	0	2	1	0	10	3	1	12	10	6	4	17	12	5	3	2	3.61198	0	0	0
2	1akg	ALPHA-CONOTOXIN PNIB	alpha	A superfamily	mammalian nAChRs (alpha-7 > alpha-3/beta-2)	nAChR	IC50=0.7 uM	GCCSLPPCALSNPDYCn	16	0.05882352941176471	0.1764705882352941	0.05882352941176471	0	0.1176470588235294	0	0	0.2352941176470588	0	0.05882352941176471	0	0	0	0	0	1	0	0.05882352941176471	0.1176470588235294	0	0	0	0	1	2	2	1	2	6	1	1	10	6	1	1	0	1.64082	0.1764705882352941	0.3529411764705883	0
3	1as5	CONOTOXIN Y-PIIIE	Psi	Psi superfamily	unknown	nAChR	unknown	HhhCCLYGKCRRYhGCSSASCCQRn	24	0.08	0	0.04	0	0.04	0	0	0.24	0	0.08	0	0.04	0.04	0.12	0.04	0	0	0	0.12	0	0	3	0	1	9	1	3	8	7	6	3	13	7	5	4	3	2.72706	0	0	0
4	1av3	KAPPA-CONOTOXIN PVIIA	kappa	K superfamily	drosophila Shaker channel	voltage-gated K channels	IC50=57-80 nM	CRIhNQKCFQHLDDCCSRKCNRFNKCV	27	0	0	0	0.03703703703703703	0.03703703703703703	0.03703703703703703	0	0.2222222222222222	0.07407407407407407	0	0	0.03703703703703703	0.1111111111111111	0.1111111111111111	0.07407407407407407	3	0	0.07407407407407407	0.03703703703703703	0	0	1	0	0	10	3	3	14	11	7	3	9	13	5	1	4	3.26471	0.1111111111111111	0	0
5	1b45	ALPHA-CNIA	alpha	A superfamily	α7-homopentamer (nAChR)	nAChR	IC50 = 0.19 uM	GRCCHPACGKYYSCn	14	0.1333333333333333	0.06666666666666667	0.06666666666666667	0	0	0	0	0.2666666666666667	0	0.1333333333333333	0	0.06666666666666667	0.06666666666666667	0.06666666666666667	0	0	0	0	0.06666666666666667	0	0	0	0	1	4	0	3	2	4	4	0	9	3	3	1	4	1.54877	0.2	0	0
6	1cnl	PROTEIN (ALPHA-CONOTOXIN IMI)	alpha	A superfamily	α7-homopentamer (nAChR)	nAChR	Unknown	GCCSDPRCAWRCn	12	0.07692307692307693	0.07692307692307693	0.07692307692307693	0	0	0	0	0.3076923076923077	0	0	0.07692307692307693	0	0	0.1538461538461539	0	0	0	0.07692307692307693	0.07692307692307693	0	0	0	0	1	4	0	1	3	5	3	1	9	1	3	1	2	1.35654	0	0	0
7	1cnn	OMEGA-CONOTOXIN MVIIC	omega	O superfamily	Cav2.1	CA	0.6 nM	CKGKGAPCRKTMYDCCSGSCGRRGKC	26	0.1923076923076923	0.03846153846153846	0.03846153846153846	0	0	0	0.03846153846153846	0.2307692307692308	0	0.03846153846153846	0	0	0.1538461538461539	0.1153846153846154	0	0	0	0.03846153846153846	0.07692307692307693	0.03846153846153846	0	0	0	0	8	0	1	8	7	7	1	16	6	4	0	6	2.7452	0	0	0
8	1dg2	A-CONOTOXIN AUIB	alpha	A superfamily	α3β4 (nAChR)	nAChR	Unknown	GCCSYPPCFATNPDCn	15	0.0625	0.1875	0.0625	0	0	0	0	0.25	0.0625	0.0625	0	0	0	0	0	1	0	0.0625	0.0625	0.0625	0	0	0	1	2	0	2	2	5	1	1	10	4	2	1	0	1.57572	0	0.375	0
9	1dw4	OMEGA-CONOTOXIN MVIIA	omega	O superfamily	N subtype (VSCC): Cav2.2/CACNA1B calcium channels	Ca	IC50 = 0.67-208 nM	CKGKGAKCSRLMYDCCTGSCRSGKCn	25	0.1538461538461539	0	0.03846153846153846	0	0.03846153846153846	0	0.03846153846153846	0.2307692307692308	0	0.03846153846153846	0	0	0.1538461538461539	0.07692307692307693	0	0	0	0.03846153846153846	0.1153846153846154	0.03846153846153846	0	0	0	1	8	1	1	7	8	7	1	17	6	3	1	6	2.65009	0	0	0
10	1dw5	OMEGA-CONOTOXIN MVIIA	omega	O superfamily	Cav2.2	CA	0.67 nM	CKGKGAKCSRLMYDCCTGSCRSGKC	25	0.16	0	0.04	0	0.04	0	0.04	0.24	0	0.04	0	0	0.16	0.08	0	0	0	0.04	0.12	0.04	0	0	0	0	7	1	1	7	8	6	1	16	6	3	0	5	2.63407	0	0	0
11	1e74	ALPHA-CONOTOXIN IM1(R11E)	alpha	A superfamily	α7-homopentamer (nAChR)	nAChR	IC50 = 147 nM	GCCSDPRCAWECn	12	0.07692307692307693	0.07692307692307693	0.07692307692307693	0	0	0	0	0.3076923076923077	0	0	0.07692307692307693	0	0	0.07692307692307693	0	0	0.07692307692307693	0.07692307692307693	0.07692307692307693	0	0	0	0	1	4	0	1	3	5	2	2	9	2	2	1	0	1.32846	0.4615384615384616	0	0
12	1e75	ALPHA-CONOTOXIN IM1(R7L)	alpha	A superfamily	α7-homopentamer (nAChR)	nAChR	IC50 = 33 uM	GCCSDPLCAWRCn	12	0.07692307692307693	0.07692307692307693	0.07692307692307693	0	0.07692307692307693	0	0	0.3076923076923077	0	0	0.07692307692307693	0	0	0.07692307692307693	0	0	0	0.07692307692307693	0.07692307692307693	0	0	0	0	1	3	1	1	2	6	2	1	9	2	2	1	1	1.3125	0.2307692307692308	0	0
13	1e76	ALPHA-CONOTOXIN IM1(D5N)	alpha	A superfamily	α7-homopentamer (nAChR)	nAChR	IC50 = 101 uM	GCCSNPRCAWRCn	12	0.07692307692307693	0.07692307692307693	0.07692307692307693	0	0	0	0	0.3076923076923077	0	0	0.07692307692307693	0	0	0.1538461538461539	0	1	0	0	0.07692307692307693	0	0	0	0	1	3	0	1	3	5	3	0	8	2	3	1	3	1.35556	0	0	0
14	1eyo	CONOTOXIN TVIIA	-	0	Unknown	Na	Unknown	SCSGRDSRChhVCCMGLMCSRGKCVSIYGE	30	0.1333333333333333	0	0	0.06666666666666667	0.03333333333333333	0.03333333333333333	0.06666666666666667	0.2	0	0.03333333333333333	0	0	0.03333333333333333	0.1	0	0	0.03333333333333333	0.03333333333333333	0.1666666666666667	0	0	2	0	0	8	4	1	8	12	4	4	16	10	4	2	0	3.20365	0	0	0
15	1f3k	OMEGA-CONOTOXIN TXVII	omega	O1 superfamily	unknown	voltage-gated Ca channels	unknown	CKQADEPCDVFSLDCCTGICLGVCMW	26	0.07692307692307693	0.03846153846153846	0.03846153846153846	0.07692307692307693	0.07692307692307693	0.03846153846153846	0.03846153846153846	0.2307692307692308	0.03846153846153846	0	0.03846153846153846	0	0.03846153846153846	0	0.03846153846153846	0	0.03846153846153846	0.1153846153846154	0.03846153846153846	0.03846153846153846	0	0	0	0	5	5	2	6	14	1	4	14	10	2	0	-3	2.8232	0	0	0
16	1feo	OMEGA-CONOTOXIN MVIIA-GLY	omega	O superfamily	Cav2.2/CACNA1B calcium channels	voltage-gated Ca channels	IC50=0.67-208 nM	CKGKGAKCSRLMYDCCTGSCRSGKCG	26	0.1923076923076923	0	0.03846153846153846	0	0.03846153846153846	0	0.03846153846153846	0.2307692307692308	0	0.03846153846153846	0	0	0.1538461538461539	0.07692307692307693	0	0	0	0.03846153846153846	0.1153846153846154	0.03846153846153846	0	0	0	0	7	1	1	7	8	6	1	17	6	3	0	5	2.69112	0	0	0
17	1fu3	DELTA-CONOTOXIN TXVIA	delta	D superfamily	unknown	voltage-gated Na channels	unknown	WCKQSGEMCNLLDQNCCDGYCIVLVCT	27	0.07407407407407407	0	0	0.07407407407407407	0.1111111111111111	0.03703703703703703	0.03703703703703703	0.2222222222222222	0	0.03703703703703703	0.03703703703703703	0	0.03703703703703703	0	0.07407407407407407	2	0.03703703703703703	0.07407407407407407	0.03703703703703703	0.03703703703703703	0	0	0	0	4	6	2	8	14	1	3	12	13	2	0	-2	3.02541	0	0	0
18	1fyg	OMEGA CONOTOXIN SO3	omega	O1 superfamily	Cav2.2/CACNA1B	voltage-gated Ca channels	IC50=160 nM	CKAAGKPCSRIAYNCCTGSCRSGKC	25	0.12	0.04	0.12	0	0	0.04	0	0.24	0	0.04	0	0	0.12	0.08	0	1	0	0	0.12	0.04	0	0	0	0	5	1	1	6	7	5	0	16	6	3	0	5	2.55493	0	0	0
19	1g1p	CONOTOXIN EVIA	delta	D superfamily	rNav1.2a, rNav1.3, and rNav1.6	Na	Unknown	DDCIKhYGFCSLPILKNGLCCSGACVGVCADLn	32	0.1212121212121212	0.0303030303030303	0.06060606060606061	0.06060606060606061	0.1212121212121212	0.06060606060606061	0	0.1818181818181818	0.0303030303030303	0.0303030303030303	0	0	0.06060606060606061	0	0	1	0	0.09090909090909091	0.06060606060606061	0	0	1	0	1	7	8	2	7	15	3	4	18	13	2	2	-1	3.29474	0	0	0
20	1g1z	CONOTOXIN EVIA	delta	O1 superfamily	Nav1.2a Nav1.3 Nav1.6	0	unknown	DDCIKhYGFCSLPILKNGLCCSGACVGVCADL	32	0.125	0.03125	0.0625	0.0625	0.125	0.0625	0	0.1875	0.03125	0.03125	0	0	0.0625	0	0	1	0	0.09375	0.0625	0	0	1	0	0	6	8	2	7	15	2	4	17	13	2	1	-2	3.27872	0	0	0
21	1g2g	ALPHA-CONOTOXIN IMI	alpha	A superfamily	nAChR (alpha-3-beta-2)	nAChR	unknown	GCCSDPRCAWRC	12	0.08333333333333333	0.08333333333333333	0.08333333333333333	0	0	0	0	0.3333333333333333	0	0	0.08333333333333333	0	0	0.1666666666666667	0	0	0	0.08333333333333333	0.08333333333333333	0	0	0	0	0	3	0	1	3	5	2	1	8	1	3	0	1	1.34052	0.25	0.3333333333333333	0
22	1gib	MU-CONOTOXIN GIIIB	mu	M superfamily	voltage-gated Na channels	Na	Unknown	RDCCThhRKCKDRRCKhMKCCA	22	0	0	0.04545454545454546	0	0	0	0.04545454545454546	0.2727272727272727	0	0	0	0	0.1818181818181818	0.1818181818181818	0	0	0	0.09090909090909091	0	0.04545454545454546	0	3	0	0	13	0	0	13	7	8	5	10	8	4	3	3	2.63713	0.1363636363636364	0	0
23	1hje	ALPHA-CONOTOXIN SI	alpha	A superfamily	muscular nAChRs alpha-1/gamma and alpha-1/delta subunits.	nAChR	unknown	ICCNPACGPKYSC	13	0.07692307692307693	0.1538461538461539	0.07692307692307693	0	0	0.07692307692307693	0	0.3076923076923077	0	0.07692307692307693	0	0	0.07692307692307693	0	0	1	0	0	0.07692307692307693	0	0	0	0	0	1	1	1	2	5	1	0	7	5	1	0	1	1.34156	0.4615384615384616	0	0
24	1ien	PROTEIN TIA	rho	R superfamily	α1-adrenoceptor	Adrenoreceptor	IC50 = 500 nM	FNWRCCLIPACRRNHKKFCn	19	0	0.05	0.05	0	0.05	0.05	0	0.2	0.1	0	0.05	0.05	0.1	0.15	0	2	0	0	0	0	0	0	0	1	7	2	4	7	9	7	0	6	8	6	1	7	2.39985	0.15	0.4	0
25	1ieo	PROTEIN MRIB-NH2	chi	O superfamily	noradrenaline transporter	Noradrenaline	IC50 = 615 nM	VGVCCGYKLCHhCn	13	0.1428571428571428	0	0	0.1428571428571428	0.07142857142857142	0	0	0.2857142857142857	0	0.07142857142857142	0	0.07142857142857142	0.07142857142857142	0	0	0	0	0	0	0	0	1	0	1	4	3	2	2	7	3	1	7	6	1	2	2	1.39768	0	0	0
26	1im1	ALPHA-CONOTOXIN IM1	alpha	A superfamily	nAChR	nAChR	unknown	GCCSDPRCAWRC	12	0.08333333333333333	0.08333333333333333	0.08333333333333333	0	0	0	0	0.3333333333333333	0	0	0.08333333333333333	0	0	0.1666666666666667	0	0	0	0.08333333333333333	0.08333333333333333	0	0	0	0	0	3	0	1	3	5	2	1	8	1	3	0	1	1.34052	0.25	0	0
27	1imi	PROTEIN (ALPHA-CONOTOXIN IMI)	alpha	A superfamily	α7-homopentamer (nAChR)	nAChR	Unknown	GCCSDPRCAWRCn	12	0.07692307692307693	0.07692307692307693	0.07692307692307693	0	0	0	0	0.3076923076923077	0	0	0.07692307692307693	0	0	0.1538461538461539	0	0	0	0.07692307692307693	0.07692307692307693	0	0	0	0	1	4	0	1	3	5	3	1	9	1	3	1	2	1.35654	0	0.3076923076923077	0
28	1ixt	SPASMODIC PROTEIN TX9A-LIKE PROTEIN	psi	P superfamily	unknown	unknown	unknown	SCNNSCQSHSDCASHCICTFRGCGAVN	27	0.07407407407407407	0	0.07407407407407407	0.03703703703703703	0	0.03703703703703703	0	0.2222222222222222	0.03703703703703703	0	0	0.07407407407407407	0	0.03703703703703703	0.03703703703703703	3	0	0.03703703703703703	0.1851851851851852	0.03703703703703703	0	0	0	0	4	2	3	6	9	3	1	17	8	2	0	2	2.78995	0	0	0
29	1jlo	PSI-CONOTOXIN PIIIE	psi	P superfamily	nAChR	nAChR	unknown	HhhCCLYGKCRRYhGCSSASCCQR	24	0.08333333333333333	0	0.04166666666666666	0	0.04166666666666666	0	0	0.25	0	0.08333333333333333	0	0.04166666666666666	0.04166666666666666	0.125	0.04166666666666666	0	0	0	0.125	0	0	3	0	0	8	1	3	8	7	5	3	12	7	5	3	2	2.71104	0.125	0	0
30	1jlp	PSI-CONOTOXIN PIIIF	psi	P superfamily	nAChR (unspecified)	nAChR	IC50 = 19 uM	GhhCCLYGSCRhFhGCYNALCCRKn	24	0.12	0	0.04	0	0.08	0	0	0.24	0.04	0.08	0	0	0.04	0.08	0	1	0	0	0.04	0	0	4	0	1	8	2	3	8	9	4	4	12	8	5	5	0	2.67405	0	0	0
31	1k64	ALPHA-CONOTOXIN EI	alpha	A superfamily	α1/δ (nAChR)	nAChR	IC50 = 58-100 nM	RDhCCYHPTCNMSNPQICn	18	0	0.1052631578947368	0	0	0	0.05263157894736842	0.05263157894736842	0.2105263157894737	0	0.05263157894736842	0	0.05263157894736842	0	0.05263157894736842	0.05263157894736842	2	0	0.05263157894736842	0.05263157894736842	0.05263157894736842	0	1	0	1	5	1	2	6	6	3	2	8	9	2	2	1	2.09832	0.3684210526315789	0.2105263157894737	0
32	1kcp	KAPPA-CONOTOXIN PVIIA	kappa	O1 superfamily	Kv1.1 Kv1.3 Kv1.6 kV2.1	K	57 nM	CRIhNQKCFQHLDDCCSRKCNRFNKCV	27	0	0	0	0.03703703703703703	0.03703703703703703	0.03703703703703703	0	0.2222222222222222	0.07407407407407407	0	0	0.03703703703703703	0.1111111111111111	0.1111111111111111	0.07407407407407407	3	0	0.07407407407407407	0.03703703703703703	0	0	1	0	0	10	3	3	14	11	7	3	9	13	5	1	4	3.26471	0	0	0
33	1mii	PROTEIN (ALPHA CONOTOXIN MII)	alpha	A superfamily	α3β2 (nAChR)	nAChR	IC50 = 0.39 nM	GCCSNPVCHLEHSNLCn	16	0.05882352941176471	0.05882352941176471	0	0.05882352941176471	0.1176470588235294	0	0	0.2352941176470588	0	0	0	0.1176470588235294	0	0	0	2	0.05882352941176471	0	0.1176470588235294	0	0	0	0	1	4	3	2	3	7	3	1	8	9	0	1	2	1.7159	0	0.2941176470588235	0
34	1mtq	ALPHA-CONOTOXIN GID	alpha	A superfamily	alpha-3-beta-2/CHRNA3-CHRNB2 nAChRs	nAChR	This toxin reversibly blocks alpha-3-beta-2/CHRNA3-CHRNB2 (IC50=3.1-5.1 nM), alpha-7/CHRNA7 (IC50=4.5-5.1 nM), and alpha-4-beta-2/CHRNA4-CHRNB2 (IC50=128.6-390 nM) nAChRs.	IRDcCCSNPACRVNNhHVC	19	0	0.05263157894736842	0.05263157894736842	0.1052631578947368	0	0.05263157894736842	0	0.2105263157894737	0	0	0	0.05263157894736842	0	0.1052631578947368	0	3	0	0.05263157894736842	0.05263157894736842	0	0	1	1	0	6	3	1	8	7	3	3	7	9	3	2	0	2.17535	0	0.3157894736842105	0
35	1mvi	MVIIA	omega	O1 superfamily	Cav2.2	Ca	(0.67-208) nM	CKGKGAKCSRLMYDCCTGSCRSGKC	25	0.16	0	0.04	0	0.04	0	0.04	0.24	0	0.04	0	0	0.16	0.08	0	0	0	0.04	0.12	0.04	0	0	0	0	7	1	1	7	8	6	1	16	6	3	0	5	2.63407	0	0	0
36	1mvj	SVIB	omega	O superfamily	N subtype (VSCC)	VSCC	IC50 = 0.013 nM	CKLKGQSCRKTSYDCCSGSCGRSGKCn	26	0.1481481481481481	0	0	0	0.03703703703703703	0	0	0.2222222222222222	0	0.03703703703703703	0	0	0.1481481481481481	0.07407407407407407	0.03703703703703703	0	0	0.03703703703703703	0.1851851851851852	0.03703703703703703	0	0	0	1	8	1	1	8	7	7	1	18	6	3	1	6	2.75009	0	0	0
37	1mxn	ALPHA-CONOTOXIN AUIB	alpha	A superfamily	α3/β4 (nAChR)	nAChR	IC50 = 1.2 nM for Native form, and 0.1 nM for Ribbon Isomer	GCCSYPPCFATNPDCn	15	0.0625	0.1875	0.0625	0	0	0	0	0.25	0.0625	0.0625	0	0	0	0	0	1	0	0.0625	0.0625	0.0625	0	0	0	1	2	0	2	2	5	1	1	10	4	2	1	0	1.57572	0.1875	0.375	0
38	1mxp	ALPHA-CONOTOXIN AUIB	alpha	A superfamily	α3/β4 (nAChR)	nAChR	IC50 = 1.2 nM for Native form, and 0.1 nM for Ribbon Isomer	GCCSYPPCFATNPDCn	15	0.0625	0.1875	0.0625	0	0	0	0	0.25	0.0625	0.0625	0	0	0	0	0	1	0	0.0625	0.0625	0.0625	0	0	0	1	2	0	2	2	5	1	1	10	4	2	1	0	1.57572	0	0	0
39	1not	GI ALPHA CONOTOXIN	alpha	A superfamily	nAChR	nAChR	unknown	ECCNPACGRHYSCn	13	0.07142857142857142	0.07142857142857142	0.07142857142857142	0	0	0	0	0.2857142857142857	0	0.07142857142857142	0	0.07142857142857142	0	0.07142857142857142	0	1	0.07142857142857142	0	0.07142857142857142	0	0	0	0	1	4	0	2	3	4	3	1	8	4	2	1	2	1.44259	0.4285714285714285	0	0
40	1omc	OMEGA-CONOTOXIN GVIA	omega	O superfamily	N-type Ca2+ channels (Cav2.2/CACNA1B)	Ca	IC50 = 3.7-38 pM	CKShGSSCShTSYNCCRSCNhYTKRCYn	27	0.03571428571428571	0	0	0	0	0	0	0.2142857142857143	0	0.1071428571428571	0	0	0.07142857142857142	0.07142857142857142	0	2	0	0	0.2142857142857143	0.07142857142857142	0	3	0	1	8	0	3	9	6	5	3	16	7	5	4	2	3.04629	0	0	0
41	1omg	OMEGA-CONOTOXIN MVIIA	omega	O superfamily	Cav2.2	Ca	(0.67-208) nM	CKGKGAKCSRLMYDCCTGSCRSGKC	25	0.16	0	0.04	0	0.04	0	0.04	0.24	0	0.04	0	0	0.16	0.08	0	0	0	0.04	0.12	0.04	0	0	0	0	7	1	1	7	8	6	1	16	6	3	0	5	2.63407	0	0	0
42	1omn	OMEGA-CONOTOXIN M VII C (M SEVEN C)	omega	O superfamily	P/Q-types Ca2+ channel (Cav2.1/CACNA1A)	Ca	IC50 = 0.60 nM	CKGKGAPCRKTMYDCCSGSCGRRGKCn	26	0.1851851851851852	0.03703703703703703	0.03703703703703703	0	0	0	0.03703703703703703	0.2222222222222222	0	0.03703703703703703	0	0	0.1481481481481481	0.1111111111111111	0	0	0	0.03703703703703703	0.07407407407407407	0.03703703703703703	0	0	0	1	9	0	1	8	7	8	1	17	6	4	1	7	2.76122	0.1111111111111111	0	0
43	1pen	ALPHA-CONOTOXIN PNIA	alpha	A superfamily	mammalian alpha-3-beta-2/CHRNA3-CHRNB2	nAChR	IC50=7-68 nM	GCCSLPPCAANNPDYCn	16	0.05882352941176471	0.1764705882352941	0.1176470588235294	0	0.05882352941176471	0	0	0.2352941176470588	0	0.05882352941176471	0	0	0	0	0	2	0	0.05882352941176471	0.05882352941176471	0	0	0	0	1	2	1	1	3	5	1	1	10	6	1	1	0	1.62577	0.1764705882352941	0.3529411764705883	0
44	1pqr	ALPHA-A-CONOTOXIN EIVA	alpha	A superfamily	α1/δ or α1/γ	nAChR	IC50 = 17 nM	GCCGPYhNAACHhCGCKVGRhhYCDRhSGGn	30	0.1935483870967742	0.03225806451612903	0.06451612903225806	0.03225806451612903	0	0	0	0.1935483870967742	0	0.06451612903225806	0	0.03225806451612903	0.03225806451612903	0.06451612903225806	0	1	0	0.03225806451612903	0.03225806451612903	0	0	5	0	1	11	1	3	10	7	5	6	17	10	4	6	-1	3.10537	0	0.1290322580645161	0
45	1q2j	MU-CONOTOXIN SMIIIA	mu	M superfamily	NaV1.8 and NaV1.9	Na	IC50 = 160 nM for rNav1.6/SCN8A	pRCCNGRRGCSSRWCRDHSRCC	22	0.09090909090909091	0	0	0	0	0	0	0.2727272727272727	0	0	0.04545454545454546	0.04545454545454546	0	0.2727272727272727	0	1	0	0.04545454545454546	0.1363636363636364	0	1	0	0	0	9	0	2	9	7	7	2	12	3	7	1	5	2.6019	0	0	0
46	1qmw	ALPHA-CONOTOXIN SI	alpha	A superfamily	nAChR alpha-1/gamma and alpha-1/delta	nAChR	unknown	ICCNPACGPKYSC	13	0.07692307692307693	0.1538461538461539	0.07692307692307693	0	0	0.07692307692307693	0	0.3076923076923077	0	0.07692307692307693	0	0	0.07692307692307693	0	0	1	0	0	0.07692307692307693	0	0	0	0	0	1	1	1	2	5	1	0	7	5	1	0	1	1.34156	0.4615384615384616	0	0
47	1qs3	DES-GLU1-[CYS3ALA]-DES-CYS13-ALPHA CONOTOXIN GI	alpha	A superfamily	α1/δ nAChR	nAChR	Unknown	CANPACGRHYSn	11	0.08333333333333333	0.08333333333333333	0.1666666666666667	0	0	0	0	0.1666666666666667	0	0.08333333333333333	0	0.08333333333333333	0	0.08333333333333333	0	1	0	0	0.08333333333333333	0	0	0	0	1	3	0	2	2	2	3	0	7	3	2	1	3	1.17827	0	0	0
48	1r9i	MU-CONOTOXIN PIIIA	mu	M superfamily	tetrodotoxin (TTX)-sensitive VSSC	Tetrodoxin	IC50 = 36-41 nM for rNav1.4/SCN4A	pRLCCGFhKSCRSRQCKhHRCX	22	0.04545454545454546	0	0	0	0.04545454545454546	0	0	0.2272727272727273	0.04545454545454546	0	0	0.04545454545454546	0.09090909090909091	0.1818181818181818	0.04545454545454546	0	0	0	0.09090909090909091	0	1	2	0	0	10	1	2	10	7	7	3	8	8	5	3	4	2.49788	0.1363636363636364	0	0
49	1rmk	MU-O-CONOTOXIN MRVIB	mu	M superfamily	Nav1.4/SCN4A	voltage-gated Na channels	unknown	ACSKKWEYCIVPILGFVYCCPGLICGPFVCV	31	0.0967741935483871	0.0967741935483871	0.03225806451612903	0.1290322580645161	0.06451612903225806	0.0967741935483871	0	0.1935483870967742	0.06451612903225806	0.06451612903225806	0.03225806451612903	0	0.06451612903225806	0	0	0	0.03225806451612903	0	0.03225806451612903	0	0	0	0	0	3	9	5	3	18	2	1	11	15	5	0	1	3.39606	0	0	0
50	1sbu	DELTA-CONOTOXIN EVIA	delta	D superfamily	unknown	voltage-gated Na channels	unknown	GFASLXILKNG	11	0.1818181818181818	0	0.09090909090909091	0	0.1818181818181818	0.09090909090909091	0	0	0.09090909090909091	0	0	0	0.09090909090909091	0	0	1	0	0	0.09090909090909091	0	0	0	0	0	1	3	1	2	4	1	0	4	5	1	0	1	1.00213	0	0	0
51	1tcg	MU-CONOTOXIN GIIIA	mu	M superfamily	NaV channel	Na	IC50 = 19-110 nM for rat Nav1.4/SCN4A.	RDCCThhKKCKDRQCKhQRCCAn	22	0	0	0.04347826086956522	0	0	0	0	0.2608695652173913	0	0	0	0	0.1739130434782609	0.1304347826086956	0.08695652173913043	0	0	0.08695652173913043	0	0.04347826086956522	0	3	0	1	13	0	0	14	6	8	5	11	9	3	4	3	2.62101	0.1304347826086956	0	0
52	1tch	MU-CONOTOXIN GIIIA	mu	M superfamily	rNav1.4	Na	(19-110) nM	RDCCThhKKCKDAQCKhQRCCAn	22	0	0	0.08695652173913043	0	0	0	0	0.2608695652173913	0	0	0	0	0.1739130434782609	0.08695652173913043	0.08695652173913043	0	0	0.08695652173913043	0	0.04347826086956522	0	3	0	1	12	0	0	13	6	7	5	12	9	2	4	2	2.53489	0	0	0
53	1tcj	MU-CONOTOXIN GIIIA	mu	M superfamily	rNav1.4	Na	(19-110) nM	RDCCThhKKCKDRQCKhQRCCA	22	0	0	0.04545454545454546	0	0	0	0	0.2727272727272727	0	0	0	0	0.1818181818181818	0.1363636363636364	0.09090909090909091	0	0	0.09090909090909091	0	0.04545454545454546	0	3	0	0	12	0	0	14	6	7	5	10	9	3	3	2	2.60499	0	0	0
54	1tck	MU-CONOTOXIN GIIIA	mu	M superfamily	rNav1.4	Na	(19-110) nM	RDCCThhKKCKDAQCKhQRCCA	22	0	0	0.09090909090909091	0	0	0	0	0.2727272727272727	0	0	0	0	0.1818181818181818	0.09090909090909091	0.09090909090909091	0	0	0.09090909090909091	0	0.04545454545454546	0	3	0	0	11	0	0	13	6	6	5	11	9	2	3	1	2.51887	0	0.1818181818181818	0
55	1tr6	OMEGA-CONOTOXIN GVIA	omega	O superfamily	N-type (Cav2.2) Calcium Channel	Ca	IC50 = 3.7-38 pM for Cav2.2/CACNA1B.	CKShGSSCSKTSYNCCRSCNhYTKRCYn	27	0.03571428571428571	0	0	0	0	0	0	0.2142857142857143	0	0.1071428571428571	0	0	0.1071428571428571	0.07142857142857142	0	2	0	0	0.2142857142857143	0.07142857142857142	0	2	0	1	8	0	3	9	6	6	2	16	7	5	3	4	3.06235	0	0	0
56	1tt3	OMEGA-CONOTOXIN MVIIA	omega	O superfamily	N-type Ca2+ channel	Ca	IC50 = 0.67-208 nM for Cav2.2/CACNA1B calcium channels.	CKGKGAKCSKLMYDCCTGSCRSGKCn	25	0.1538461538461539	0	0.03846153846153846	0	0.03846153846153846	0	0.03846153846153846	0.2307692307692308	0	0.03846153846153846	0	0	0.1923076923076923	0.03846153846153846	0	0	0	0.03846153846153846	0.1153846153846154	0.03846153846153846	0	0	0	1	8	1	1	7	8	7	1	17	7	2	1	6	2.62207	0	0	0
57	1ttk	OMEGA-CONOTOXIN MVIIA	omega	O superfamily	N-type Ca2+ channel	Ca	IC50 = 0.67-208 nM for Cav2.2/CACNA1B calcium channels.	CKGKGAKCSRLMYDCCTGSCRSGKCn	25	0.1538461538461539	0	0.03846153846153846	0	0.03846153846153846	0	0.03846153846153846	0.2307692307692308	0	0.03846153846153846	0	0	0.1538461538461539	0.07692307692307693	0	0	0	0.03846153846153846	0.1153846153846154	0.03846153846153846	0	0	0	1	8	1	1	7	8	7	1	17	6	3	1	6	2.65009	0	0	0
58	1ttl	OMEGA-CONOTOXIN GVIA	omega	O superfamily	Cav2.2	Ca	(3.7-38)	CKShGSSCShTSYNCCRSCNhYTKRCY	27	0.03703703703703703	0	0	0	0	0	0	0.2222222222222222	0	0.1111111111111111	0	0	0.07407407407407407	0.07407407407407407	0	2	0	0	0.2222222222222222	0.07407407407407407	0	3	0	0	7	0	3	9	6	4	3	15	7	5	3	1	3.03027	0	0	0
59	1ul2	ALPHA-CONOTOXIN GIC	alpha	A superfamily	α3β2	nAChR	IC50 ≈ 1.1 nM for the human α3β2 subunit.	GCCSHPACAGNNQHICn	16	0.1176470588235294	0.05882352941176471	0.1176470588235294	0	0	0.05882352941176471	0	0.2352941176470588	0	0	0	0.1176470588235294	0	0	0.05882352941176471	2	0	0	0.05882352941176471	0	0	0	0	1	3	1	2	3	5	3	0	10	7	0	1	3	1.61475	0	0.3529411764705883	0
60	1v4q	OMEGA-CONOTOXIN MVIIC	omega	O superfamily	P/Q and N-type	Ca	IC50 = 0.60 nM for P/Q-type calcium channels (Cav2.1/CACNA1A).	CKGKGAPCRKTMYDCCKGRCGRRGRCn	26	0.1851851851851852	0.03703703703703703	0.03703703703703703	0	0	0	0.03703703703703703	0.2222222222222222	0	0.03703703703703703	0	0	0.1481481481481481	0.1851851851851852	0	0	0	0.03703703703703703	0	0.03703703703703703	0	0	0	1	11	0	1	10	7	10	1	15	6	6	1	9	2.90146	0	0	0
61	1wct	OMEGAC-TXIX	epsilon	E superfamily	unknown	Ca channels or G protein-coupled receptors.	unknown	cCCcDGXCCTAAh	13	0.07692307692307693	0	0.1538461538461539	0	0	0	0	0.3076923076923077	0	0	0	0	0	0	0	0	0	0.07692307692307693	0	0.07692307692307693	0	1	2	0	4	0	0	4	4	0	4	9	1	2	3	-4	1.28728	0	0	0
62	1xga	ALPHA-CONOTOXIN GI	alpha	A superfamily	α1/δ nAChR	nAChR	Unknown	ECCNPACGRHYSCn	13	0.07142857142857142	0.07142857142857142	0.07142857142857142	0	0	0	0	0.2857142857142857	0	0.07142857142857142	0	0.07142857142857142	0	0.07142857142857142	0	1	0.07142857142857142	0	0.07142857142857142	0	0	0	0	1	4	0	2	3	4	3	1	8	4	2	1	2	1.44259	0.2857142857142857	0	0
63	1xgb	ALPHA-CONOTOXIN GI	alpha	A superfamily	α1/δ nAChR	nAChR	Unknown	ECCNPACGRHYSCn	13	0.07142857142857142	0.07142857142857142	0.07142857142857142	0	0	0	0	0.2857142857142857	0	0.07142857142857142	0	0.07142857142857142	0	0.07142857142857142	0	1	0.07142857142857142	0	0.07142857142857142	0	0	0	0	1	4	0	2	3	4	3	1	8	4	2	1	2	1.44259	0	0	0
64	1xgc	ALPHA-CONOTOXIN GI	alpha	A superfamily	α1/δ nAChR	nAChR	Unknown	ECCNPACGRHYSCn	13	0.07142857142857142	0.07142857142857142	0.07142857142857142	0	0	0	0	0.2857142857142857	0	0.07142857142857142	0	0.07142857142857142	0	0.07142857142857142	0	1	0.07142857142857142	0	0.07142857142857142	0	0	0	0	1	4	0	2	3	4	3	1	8	4	2	1	2	1.44259	0	0	0
65	1yz2	DELTA-CONOTOXIN AM 2766	delta	D superfamily	Nav1.2	Na	Unknown	CKQAGESCDIFSQNCCVGTCAFICIEn	26	0.07407407407407407	0	0.07407407407407407	0.03703703703703703	0	0.1111111111111111	0	0.2222222222222222	0.07407407407407407	0	0	0	0.03703703703703703	0	0.07407407407407407	1	0.07407407407407407	0.03703703703703703	0.07407407407407407	0.03703703703703703	0	0	0	1	5	4	2	7	12	2	3	15	10	2	1	-1	2.77207	0	0	0
66	1zlc	ALPHA-CONOTOXIN PIA	alpha	A superfamily	α6/α3β2β3 nAChR	nAChR	IC50 =1.7 nM for human chimeric α6/α3β2β3 nAChRs.	RDPCCSNPVCTVHNPQICn	18	0	0.1578947368421053	0	0.1052631578947368	0	0.05263157894736842	0	0.2105263157894737	0	0	0	0.05263157894736842	0	0.05263157894736842	0.05263157894736842	2	0	0.05263157894736842	0.05263157894736842	0.05263157894736842	0	0	0	1	4	3	1	5	7	3	1	8	10	1	1	2	1.98622	0	0.2105263157894737	0
67	2ajw	ALPHA-CONOTOXIN MII	alpha	A superfamily	alpha-6/alpha-3-beta-2-beta-3 nAChRs	nAChR	IC50=0.39 nM	GCCSNPVCHLEHSNLCGGAAGG	22	0.2272727272727273	0.04545454545454546	0.09090909090909091	0.04545454545454546	0.09090909090909091	0	0	0.1818181818181818	0	0	0	0.09090909090909091	0	0	0	2	0.04545454545454546	0	0.09090909090909091	0	0	0	0	0	3	3	2	3	7	2	1	13	9	0	0	1	2.07022	0.2727272727272727	0.2727272727272727	0
68	2ak0	ALPHA-CONOTOXIN MII	alpha	A superfamily	alpha-6/alpha-3-beta-2-beta-3 nAChRs	nAChR	IC50=0.39 nM	GCCSNPVCHLEHSNLCGAGGAAG	23	0.2173913043478261	0.04347826086956522	0.1304347826086956	0.04347826086956522	0.08695652173913043	0	0	0.1739130434782609	0	0	0	0.08695652173913043	0	0	0	2	0.04347826086956522	0	0.08695652173913043	0	0	0	0	0	3	3	2	3	7	2	1	14	9	0	0	1	2.14129	0	0.4347826086956522	0
69	2bc7	ALPHA-CONOTOXIN IMI	alpha	A superfamily	α7	nAChR	IC50 = 49.5 nM	GXCSDPRXAWRC	12	0.08333333333333333	0.08333333333333333	0.08333333333333333	0	0	0	0	0.1666666666666667	0	0	0.08333333333333333	0	0	0.1666666666666667	0	0	0	0.08333333333333333	0.08333333333333333	0	0	0	0	0	3	0	1	3	3	2	1	6	1	3	0	1	1.13424	0.5	0	0
70	2bc8	ALPHA-CONOTOXIN IMI	alpha	A superfamily	α7	nAChR	IC50 = 49.7 nM	GXXSDPRXAWRX	12	0.08333333333333333	0.08333333333333333	0.08333333333333333	0	0	0	0	0	0	0	0.08333333333333333	0	0	0.1666666666666667	0	0	0	0.08333333333333333	0.08333333333333333	0	0	0	0	0	3	0	1	3	1	2	1	4	1	3	0	1	0.92796	0	0.3333333333333333	0
71	2br8	SOLUBLE ACETYLCHOLINE RECEPTOR	alpha	A superfamily	mammalian alpha-3-beta-2/CHRNA3-CHRNB2	nAChR	IC50=7-68 nM	GCCSLPPCALNNPKYCn	16	0.05882352941176471	0.1764705882352941	0.05882352941176471	0	0.1176470588235294	0	0	0.2352941176470588	0	0.05882352941176471	0	0	0.05882352941176471	0	0	2	0	0	0.05882352941176471	0	0	0	0	1	2	2	1	3	6	2	0	8	8	1	1	2	1.68194	0.1764705882352941	0.2941176470588235	0
72	2byp	SOLUBLE ACETYLCHOLINE RECEPTOR	alpha	A superfamily	neuronal alpha-3-beta-2/CHRNA3-CHRNB2 (human and rat)	nAChR	IC50=3 uM	GCCSDPRCAWRX	12	0.08333333333333333	0.08333333333333333	0.08333333333333333	0	0	0	0	0.25	0	0	0.08333333333333333	0	0	0.1666666666666667	0	0	0	0.08333333333333333	0.08333333333333333	0	0	0	0	0	3	0	1	3	4	2	1	7	1	3	0	1	1.23738	0.5	0	0
73	2c9t	SOLUBLE ACETYLCHOLINE RECEPTOR	alpha	A superfamily	neuronal alpha-3-beta-2/CHRNA3-CHRNB2 (human and rat)	nAChR	IC50=3 uM	GCCSDPRCAWRC	12	0.08333333333333333	0.08333333333333333	0.08333333333333333	0	0	0	0	0.3333333333333333	0	0	0.08333333333333333	0	0	0.1666666666666667	0	0	0	0.08333333333333333	0.08333333333333333	0	0	0	0	0	3	0	1	3	5	2	1	8	1	3	0	1	1.34052	0.5	0	0
74	2cco	OMEGA-CONOTOXIN GVIA	omega	O superfamily	N-type calcium channel	Ca	IC50 = 3.7-38 pM for N-type calcium channels (Cav2.2/CACNA1B).	CKShGSSCShTSYNCCRSCNhYTKRCYn	27	0.03571428571428571	0	0	0	0	0	0	0.2142857142857143	0	0.1071428571428571	0	0	0.07142857142857142	0.07142857142857142	0	2	0	0	0.2142857142857143	0.07142857142857142	0	3	0	1	8	0	3	9	6	5	3	16	7	5	4	2	3.04629	0	0	0
75	2efz	M CONOTOXIN MR3.4	mu	M superfamily	unknown	unknown	unknown	VCCPFGGCHELCYCCD	16	0.125	0.0625	0	0.0625	0.0625	0	0	0.375	0.0625	0.0625	0	0.0625	0	0	0	0	0.0625	0.0625	0	0	0	0	0	0	3	2	3	2	9	1	2	9	5	2	0	-1	1.735	0	0	0
76	2ew4	MRIA	chi	T superfamily	norepinephrine transporter	Norepinephrine	This toxin does not produce effects on the activity of the dopamine transporter (DAT/SLC6A3) and the serotonin transporter (SERT/SLC6A4).	NGVCCGYKLCHhCn	13	0.1428571428571428	0	0	0.07142857142857142	0.07142857142857142	0	0	0.2857142857142857	0	0.07142857142857142	0	0.07142857142857142	0.07142857142857142	0	0	1	0	0	0	0	0	1	0	1	4	2	2	3	6	3	1	7	6	1	2	2	1.41265	0	0	0
77	2fqc	ALPHA/KAPPA-CONOTOXIN PL14A	alpha/kappa	J superfamily	Kv1.6	K	Highly inhibits both nicotinic acetylcholine receptors (neuronal (IC50=8.7 uM for alpha-3/beta-4) and neuromuscular (IC50=0.54 uM for alpha-1/beta-1/epsilon/delta) subtypes) and the voltage-gated potassium channel Kv1.6/KCNA6 subtype (IC50=1.59 uM).	FPRPRICNLACRAGIGHKYPFCHCRn	25	0.07692307692307693	0.1153846153846154	0.07692307692307693	0	0.03846153846153846	0.07692307692307693	0	0.1538461538461539	0.07692307692307693	0.03846153846153846	0	0.07692307692307693	0.03846153846153846	0.1538461538461539	0	1	0	0	0	0	0	0	0	1	8	3	5	6	9	8	0	9	10	7	1	8	2.92142	0.2307692307692308	0.3461538461538461	0
78	2fr9	ALPHA-CONOTOXIN GI	alpha	A superfamily	nAChR	nAChR	IC50=3.8 uM	ECCNPACGRHYXC	13	0.07692307692307693	0.07692307692307693	0.07692307692307693	0	0	0	0	0.3076923076923077	0	0.07692307692307693	0	0.07692307692307693	0	0.07692307692307693	0	1	0.07692307692307693	0	0	0	0	0	0	0	3	0	2	3	4	2	1	6	4	2	0	1	1.3395	0.4615384615384616	0	0
79	2frb	ALPHA-CONOTOXIN GIA	alpha	A superfamily	nAChR	nAChR	IC50=3.8 uM	ECCXPACGRHYSC	13	0.07692307692307693	0.07692307692307693	0.07692307692307693	0	0	0	0	0.3076923076923077	0	0.07692307692307693	0	0.07692307692307693	0	0.07692307692307693	0	0	0.07692307692307693	0	0.07692307692307693	0	0	0	0	0	3	0	2	2	4	2	1	7	3	2	0	1	1.31247	0	0	0
80	2gcz	ALPHA-CONOTOXIN OMIA	alpha	A superfamily	α3β2	nAChR	This toxin blocks alpha-3-beta-2/CHRNA3-CHRNB2 (IC50=11 nM), alpha-7/CHRNA7 (IC50=27.1-59 nM (rat)/ 290 nM (human)), alpha-3-beta-4/CHRNA3-CHRNB4 (IC50=160 nM), and alpha-6/alpha-3-beta-2-beta-3 (CHRNA6/CHRNA3-CHRNB2-CHRNB3) (IC50=201 nM) nAChR	GCCSHPACNVNNPHICGn	17	0.1111111111111111	0.1111111111111111	0.05555555555555555	0.05555555555555555	0	0.05555555555555555	0	0.2222222222222222	0	0	0	0.1111111111111111	0	0	0	3	0	0	0.05555555555555555	0	0	0	0	1	3	2	2	3	6	3	0	9	9	0	1	3	1.7259	0	0.2222222222222222	0
81	2h8s	ALPHA-CONOTOXIN VC1A	alpha	A superfamily	Peripheral over CNS (α3β2)	nAChR	This toxin (native toxin Vc1a; hydroxylated and gamma-carboxylated) blocks alpha-9-alpha-10/CHRNA9-CHRNA10 nAChRs (IC50=62.9 nM). Inhibition of α3β2 receptors gave an IC50 of 7.3 uM.	GCCSDPRCNYDHPEICn	16	0.05882352941176471	0.1176470588235294	0	0	0	0.05882352941176471	0	0.2352941176470588	0	0.05882352941176471	0	0.05882352941176471	0	0.05882352941176471	0	1	0.05882352941176471	0.1176470588235294	0.05882352941176471	0	0	0	0	1	6	1	2	5	5	3	3	9	6	2	1	0	1.81194	0	0.3529411764705883	0
82	2i28	ALPHA-CONOTOXIN BUIA	alpha	A superfamily	numerous mammalian nAChR subtypes	nAChR	This peptide potently blocks numerous mammalian nAChR subtypes: alpha-6/alpha-3-beta-2 (CHRNA6/CHRNA3-CHRNB2) (IC50=0.258 nM) > alpha-6/alpha-3-beta-4 (CHRNA6/CHRNA3-CHRNB4) (IC50=1.54 nM) > alpha-3-beta-2 (CHRNA3-CHRNB2) (IC50=5.72 nM) > alpha-3-beta-4 (CHRNA3-CHRNB4)(IC50=27.7 nM) > alpha-4-beta-4 (CHRNA4-CHRNB4) (IC50=69.9 nM) > alpha-2-beta-4 (CHRNA2-CHRNB4) (IC50=121 nM) > alpha-7 (CHRNA7) (…	GCCSTPPCAVLYCn	13	0.07142857142857142	0.1428571428571428	0.07142857142857142	0.07142857142857142	0.07142857142857142	0	0	0.2857142857142857	0	0.07142857142857142	0	0	0	0	0	0	0	0	0.07142857142857142	0.07142857142857142	0	0	0	1	1	2	1	0	6	1	0	9	4	1	1	1	1.31454	0	0.2857142857142857	0
83	2igu	ALPHA-CONOTOXIN IMI	alpha	A superfamily	neuronal alpha-3-beta-2/CHRNA3-CHRNB2 (human and rat)	nAChR	IC50=3 uM	GCCSDPRCAWRC	12	0.08333333333333333	0.08333333333333333	0.08333333333333333	0	0	0	0	0.3333333333333333	0	0	0.08333333333333333	0	0	0.1666666666666667	0	0	0	0.08333333333333333	0.08333333333333333	0	0	0	0	0	3	0	1	3	5	2	1	8	1	3	0	1	1.34052	0	0	0
84	2ih7	LAMBDA-CONOTOXIN CMRVIA	lambda	synthetic construct	unknown	nAChR	Unknown	VCCGYPLCHhCn	11	0.08333333333333333	0.08333333333333333	0	0.08333333333333333	0.08333333333333333	0	0	0.3333333333333333	0	0.08333333333333333	0	0.08333333333333333	0	0	0	0	0	0	0	0	0	1	0	1	3	2	2	1	6	2	1	6	5	1	2	1	1.20944	0	0	0
85	2iha	LAMBDA-CONOTOXIN CMRVIA	lambda	synthetic construct	unknown	nAChR	Unknown	VCCGYKLCHhCn	11	0.08333333333333333	0	0	0.08333333333333333	0.08333333333333333	0	0	0.3333333333333333	0	0.08333333333333333	0	0.08333333333333333	0.08333333333333333	0	0	0	0	0	0	0	0	1	0	1	4	2	2	2	6	3	1	6	5	1	2	2	1.2415	0	0	0
86	2j15	MAI126P	chi	T superfamily	neuronal noradrenaline transporter (NET/SLC6A2)	Norepinephrine	Unknown	NGVCCGYKLCHhCAG	15	0.2	0	0.06666666666666667	0.06666666666666667	0.06666666666666667	0	0	0.2666666666666667	0	0.06666666666666667	0	0.06666666666666667	0.06666666666666667	0	0	1	0	0	0	0	0	1	0	0	3	2	2	3	6	2	1	8	6	1	1	1	1.52475	0	0	0
87	2jtu	I-SUPERFAMILY CONOTOXIN R11A	iota	I superfamily	NaV1.6	Na	Unknown	GhSFCKADEKhCEYHADCCNCCLSGICAhSTNWILPGC	38	0.07894736842105263	0.02631578947368421	0.07894736842105263	0	0.05263157894736842	0.05263157894736842	0	0.2105263157894737	0.02631578947368421	0.02631578947368421	0.02631578947368421	0.02631578947368421	0.05263157894736842	0	0	2	0.05263157894736842	0.05263157894736842	0.07894736842105263	0.02631578947368421	0	3	0	0	10	4	4	11	14	3	7	20	15	3	3	-4	4.07043	0	0	0
88	2juq	ALPHA-CONOTOXIN RGIA	alpha	A superfamily	rat alpha-9-alpha-10/CHRNA9-CHRNA10 nAChR	nAChR and GABA(B)	unknown	GCCSDVRCRYRCR	13	0.07692307692307693	0	0	0.07692307692307693	0	0	0	0.3076923076923077	0	0.07692307692307693	0	0	0	0.3076923076923077	0	0	0	0.07692307692307693	0.07692307692307693	0	0	0	0	0	5	1	1	5	5	4	1	7	1	5	0	3	1.56282	0.2307692307692308	0	0
89	2jur	ALPHA-CONOTOXIN RGIA	alpha	A superfamily	rat alpha-9-alpha-10/CHRNA9-CHRNA10 nAChR	nAChR and GABA(B)	unknown	GCCSEPRCRYRCR	13	0.07692307692307693	0.07692307692307693	0	0	0	0	0	0.3076923076923077	0	0.07692307692307693	0	0	0	0.3076923076923077	0	0	0.07692307692307693	0	0.07692307692307693	0	0	0	0	0	5	0	1	5	4	4	1	6	2	5	0	3	1.57483	0.2307692307692308	0	0
90	2jus	ALPHA-CONOTOXIN RGIA	alpha	A superfamily	rat alpha-9-alpha-10/CHRNA9-CHRNA10 nAChR	nAChR and GABA(B)	unknown	GCCSDPRCRWRCR	13	0.07692307692307693	0.07692307692307693	0	0	0	0	0	0.3076923076923077	0	0	0.07692307692307693	0	0	0.3076923076923077	0	0	0	0.07692307692307693	0.07692307692307693	0	0	0	0	0	5	0	1	5	5	4	1	7	1	5	0	3	1.58383	0	0	0
91	2jut	ALPHA-CONOTOXIN RGIA	alpha	A superfamily	rat alpha-9-alpha-10/CHRNA9-CHRNA10 nAChR	nAChR and GABA(B)	unknown	GCCSDPRCRYRCR	13	0.07692307692307693	0.07692307692307693	0	0	0	0	0	0.3076923076923077	0	0.07692307692307693	0	0	0	0.3076923076923077	0	0	0	0.07692307692307693	0.07692307692307693	0	0	0	0	0	5	0	1	5	4	4	1	7	1	5	0	3	1.5608	0	0	0
92	2km9	OMEGA_CONOTOXIN-FVIA	omega	O superfamily	unknown	unknown	unknown	CKGTGKSCSRIAYNCCTGSCRSGKC	25	0.16	0	0.04	0	0	0.04	0	0.24	0	0.04	0	0	0.12	0.08	0	1	0	0	0.16	0.08	0	0	0	0	5	1	1	6	7	5	0	17	5	3	0	5	2.5609	0	0	0
93	2ler	CONOTOXIN PC16A	0	0	No target.	None.	No effect on nAChR.	SCSCKRNFLCC	11	0	0	0	0	0.09090909090909091	0	0	0.3636363636363636	0.09090909090909091	0	0	0	0.09090909090909091	0.09090909090909091	0	1	0	0	0.1818181818181818	0	0	0	0	0	2	1	1	3	6	2	0	6	3	2	0	2	1.24748	0.2727272727272727	0	0
94	2lmz	CONOTOXIN IM17A	kappa	K superfamily	unknown	unknown	IC50 > 50 uM (no effect)	IPYCGQTGAECYSWCIKQDLSKDWCCDFVKDIRMNPPADKCP	42	0.04761904761904762	0.09523809523809523	0.04761904761904762	0.02380952380952381	0.02380952380952381	0.07142857142857142	0.02380952380952381	0.1428571428571428	0.02380952380952381	0.04761904761904762	0.04761904761904762	0	0.09523809523809523	0.02380952380952381	0.04761904761904762	1	0.02380952380952381	0.119047619047619	0.04761904761904762	0.02380952380952381	0	0	0	0	11	5	5	14	15	5	6	18	18	6	0	-1	4.81631	0	0.4761904761904762	0
95	2lo9	MU-CONOTOXIN BUIIIB	mu	M superfamily	voltage-gated Na channels	Na	This synthetic toxin potently blocks rNav1.4/SCN4A (Kd=0.34-3.6 nM), rNav1.2/SCN2A (Kd=13 nM), rNav1.3/SCN3A (Kd=200 nM), rNav1.1/SCN1A (Kd=360 nM), mNav1.6/SCN8A (IC50=1.8 uM), rNav1.5/SCN5A (IC50=9 uM), rNav1.6/SCN8A (IC50>30 uM).	VGERCCKNGKRGCGRWCRDHSRCCn	24	0.16	0	0	0.04	0	0	0	0.24	0	0	0.04	0.04	0.08	0.2	0	1	0.04	0.04	0.04	0	0	0	0	1	11	1	2	10	8	9	2	13	6	6	1	7	2.77618	0.12	0.4	0
96	2loc	MU-CONOTOXIN BUIIIB	mu	M superfamily	voltage-gated sodium channels	Na	This synthetic toxin potently blocks rNav1.4/SCN4A (Kd=0.34-3.6 nM), rNav1.2/SCN2A (Kd=13 nM), rNav1.3/SCN3A (Kd=200 nM), rNav1.1/SCN1A (Kd=360 nM), mNav1.6/SCN8A (IC50=1.8 uM), rNav1.5/SCN5A (IC50=9 uM), rNav1.6/SCN8A (IC50>30 uM).	VXERCCKNGKRGCGRWCRDHSRCCn	24	0.12	0	0	0.04	0	0	0	0.24	0	0	0.04	0.04	0.08	0.2	0	1	0.04	0.04	0.04	0	0	0	0	1	11	1	2	10	8	9	2	12	6	6	1	7	2.71913	0.12	0.48	0
97	2lr9	RHO-CONOTOXIN TIA	rho	R superfamily	alpha-1B adrenergic receptors (ADRA1B)	Adrenoreceptor	IC50 = 27 nM for wild-type TIA.	FNWRCCLIPACRRNHKKFCn	19	0	0.05	0.05	0	0.05	0.05	0	0.2	0.1	0	0.05	0.05	0.1	0.15	0	2	0	0	0	0	0	0	0	1	7	2	4	7	9	7	0	6	8	6	1	7	2.39985	0.25	0.2	0
98	2lu6	MIDI PEPTIDE DESIGNED BASED ON M-CONOTOXINS	MU	M superfamily	unknown	unknown	TK	CNCSRWARDHSRCC	14	0	0	0.07142857142857142	0	0	0	0	0.2857142857142857	0	0	0.07142857142857142	0.07142857142857142	0	0.2142857142857143	0	1	0	0.07142857142857142	0.1428571428571428	0	0	0	0	0	5	0	2	5	5	4	1	8	2	4	0	3	1.68286	0	0	0
99	2lxg	MU-CONOTOXIN KIIIA	mu	M superfamily	Nav1.4	Na	This toxin potently blocks Nav1.2/SCN2A (IC505-124 nM), Nav1.4/SCN4A (IC50=20-90 nM), and Nav1.7/SCN9A (IC50=290-413 nM).	CCNCSSKWCRDHSRCCn	16	0	0	0	0	0	0	0	0.3529411764705883	0	0	0.05882352941176471	0.05882352941176471	0.05882352941176471	0.1176470588235294	0	1	0	0.05882352941176471	0.1764705882352941	0	0	0	0	1	6	0	2	5	7	5	1	11	3	3	1	4	1.89314	0	0.3529411764705883	0
100	2lz5	CONOTOXIN_TXIB	alpha	A superfamily	α6/α3β2β3	nAChR	This conotoxin is a subtype-specific blocker of alpha-6/alpha-3-beta-2-beta-3 (CHRNA6/CHRNA3-CHRNB2-CHRNB3) nAChRs nicotinic acetylcholine receptors (nAChRs) (IC50=28.4 nM).	GCCSDPPCRNKHPDLCn	16	0.05882352941176471	0.1764705882352941	0	0	0.05882352941176471	0	0	0.2352941176470588	0	0	0	0.05882352941176471	0.05882352941176471	0.05882352941176471	0	1	0	0.1176470588235294	0.05882352941176471	0	0	0	0	1	6	1	1	5	5	4	2	9	7	1	1	2	1.74594	0.3529411764705883	0	0
101	2m3i	ALPHA-CONOTOXIN	alpha	A superfamily	α3β4	nAChR	IC50 = 12.5 nM for rat α3β4 nAChRs.	GCCSHPVCSAMSPICn	15	0.0625	0.125	0.0625	0.0625	0	0.0625	0.0625	0.25	0	0	0	0.0625	0	0	0	0	0	0	0.1875	0	0	0	0	1	2	2	1	0	7	2	0	10	6	0	1	2	1.49374	0.1875	0.375	0
102	2m61	CONOTOXIN AR1446	mu	M superfamily	unknown	voltage-gated Na channels	unknown	CCRLACGLGCHhCCn	14	0.1333333333333333	0	0.06666666666666667	0	0.1333333333333333	0	0	0.4	0	0	0	0.06666666666666667	0	0.06666666666666667	0	0	0	0	0	0	0	1	0	1	4	2	1	2	8	3	1	10	4	1	2	2	1.45477	0.2	0	0
103	2m62	CHI-CONOTOXIN-LIKE AR1248	tau	T superfamily	unknown	unknown	unknown	GVCCGVSFCYhC	12	0.1666666666666667	0	0	0.1666666666666667	0	0	0	0.3333333333333333	0.08333333333333333	0.08333333333333333	0	0	0	0	0	0	0	0	0.08333333333333333	0	0	1	0	0	1	2	2	1	7	0	1	7	3	2	1	-1	1.23544	0	0	0
104	2md6	ALPHA CONOTOXIN LO1A	alpha	A superfamily	neuronal nAChRs alpha-7/CHRNA7	nAChR	IC50=3.24 uM	EGCCSNPACRTNHPEVCD	18	0.05555555555555555	0.1111111111111111	0.05555555555555555	0.05555555555555555	0	0	0	0.2222222222222222	0	0	0	0.05555555555555555	0	0.05555555555555555	0	2	0.1111111111111111	0.05555555555555555	0.05555555555555555	0.05555555555555555	0	0	0	0	5	1	1	6	5	2	3	9	8	1	0	-1	1.91903	0.1666666666666667	0.2222222222222222	0
105	2mdq	ALPHA-CONOTOXIN-LIKE	alpha	A superfamily	α3β2 vs. α6/α3β2β3	nAChR	IC50 = 8.7 nM for rat α3β2 nAChRs. This toxin blocks alpha-3-beta-2/CHRNA3-CHRNB2 nAChR with high selectivity (IC50=8.67 nM (on rat) and 17.5 (on human)).	GCCSHPACNVDHPEICn	16	0.05882352941176471	0.1176470588235294	0.05882352941176471	0.05882352941176471	0	0.05882352941176471	0	0.2352941176470588	0	0	0	0.1176470588235294	0	0	0	1	0.05882352941176471	0.05882352941176471	0.05882352941176471	0	0	0	0	1	5	2	2	3	6	3	2	9	8	0	1	1	1.68484	0.1764705882352941	0.3529411764705883	0
106	2mfx	ALPHA-CONOTOXIN VC1A	alpha	A superfamily	alpha-9-alpha-10/CHRNA9-CHRNA10 nAChRs	nAChR	IC50=62.9 nM	GCSDPRNYDHPEICn	14	0.06666666666666667	0.1333333333333333	0	0	0	0.06666666666666667	0	0.1333333333333333	0	0.06666666666666667	0	0.06666666666666667	0	0.06666666666666667	0	1	0.06666666666666667	0.1333333333333333	0.06666666666666667	0	0	0	0	1	6	1	2	5	3	3	3	7	6	2	1	0	1.60566	0.2	0.2666666666666667	0
107	2mfy	ALPHA-CONOTOXIN VC1A	alpha	A superfamily	alpha-9-alpha-10/CHRNA9-CHRNA10 nAChRs	nAChR	IC50=62.9 nM	GCSDPRNYDHPEICn	14	0.06666666666666667	0.1333333333333333	0	0	0	0.06666666666666667	0	0.1333333333333333	0	0.06666666666666667	0	0.06666666666666667	0	0.06666666666666667	0	1	0.06666666666666667	0.1333333333333333	0.06666666666666667	0	0	0	0	1	6	1	2	5	3	3	3	7	6	2	1	0	1.60566	0.2	0	0
108	2mg6	ALPHA-CONOTOXIN VC1A	alpha	A superfamily	alpha-9-alpha-10/CHRNA9-CHRNA10 nAChRs	nAChR	IC50=62.9 nM	GCSDPRCNYDHPEIn	14	0.06666666666666667	0.1333333333333333	0	0	0	0.06666666666666667	0	0.1333333333333333	0	0.06666666666666667	0	0.06666666666666667	0	0.06666666666666667	0	1	0.06666666666666667	0.1333333333333333	0.06666666666666667	0	0	0	0	1	6	1	2	5	3	3	3	7	6	2	1	0	1.60566	0.4	0.2666666666666667	0
109	2moa	ALPHA-CONOTOXIN IMI	alpha	A superfamily	neuronal alpha-3-beta-2/CHRNA3-CHRNB2 (human and rat)	nAChR	IC50=3 uM	GXASDPRCAWRCn	12	0.07692307692307693	0.07692307692307693	0.1538461538461539	0	0	0	0	0.1538461538461539	0	0	0.07692307692307693	0	0	0.1538461538461539	0	0	0	0.07692307692307693	0.07692307692307693	0	0	0	0	1	4	0	1	3	3	3	1	8	1	3	1	2	1.22133	0	0.3076923076923077	0
110	2mso	CONOTOXIN GM9.1	psi	P superfamily	unknown	unknown	unknown	SCNNSCQSHSDCASHCICTFRGCGAVNGLP	30	0.1	0.03333333333333333	0.06666666666666667	0.03333333333333333	0.03333333333333333	0.03333333333333333	0	0.2	0.03333333333333333	0	0	0.06666666666666667	0	0.03333333333333333	0.03333333333333333	3	0	0.03333333333333333	0.1666666666666667	0.03333333333333333	0	0	0	0	4	3	3	6	10	3	1	18	10	2	0	2	3.05726	0	0	0
111	2msq	CONOTOXIN CBRU9A	P	synthetic construct	High-voltage-activated	Ca	Unknown	SCGGSCFGGCWhGCSCYARTCFRDGLP	27	0.2222222222222222	0.03703703703703703	0.03703703703703703	0	0.03703703703703703	0	0	0.2222222222222222	0.07407407407407407	0.03703703703703703	0.03703703703703703	0	0	0.07407407407407407	0	0	0	0.03703703703703703	0.1111111111111111	0.03703703703703703	0	1	0	0	4	1	4	4	10	2	2	18	3	6	1	0	2.79106	0	0	0
112	2mto	ALPHA-CONOTOXIN RGIA	alpha	A superfamily	rat alpha-9-alpha-10/CHRNA9-CHRNA10 nAChR	nAChR and GABA(B)	unknown	GCSDPRRYRCR	11	0.09090909090909091	0.09090909090909091	0	0	0	0	0	0.1818181818181818	0	0.09090909090909091	0	0	0	0.3636363636363636	0	0	0	0.09090909090909091	0.09090909090909091	0	0	0	0	0	5	0	1	5	2	4	1	5	1	5	0	3	1.35452	0	0	0
113	2mtt	DICARBA ANALOGUES OF ALPHA-CONOTOXIN RGIA	alpha	A superfamily	rat alpha-9-alpha-10/CHRNA9-CHRNA10 nAChR	nAChR and GABA(B)	unknown	GCSDPRCRYRR	11	0.09090909090909091	0.09090909090909091	0	0	0	0	0	0.1818181818181818	0	0.09090909090909091	0	0	0	0.3636363636363636	0	0	0	0.09090909090909091	0.09090909090909091	0	0	0	0	0	5	0	1	5	2	4	1	5	1	5	0	3	1.35452	0	0	0
114	2mtu	DICARBA ANALOGUES OF ALPHA-CONOTOXIN RGIA	alpha	A superfamily	rat alpha-9-alpha-10/CHRNA9-CHRNA10 nAChR	nAChR and GABA(B)	unknown	GCSDPRCRYRR	11	0.09090909090909091	0.09090909090909091	0	0	0	0	0	0.1818181818181818	0	0.09090909090909091	0	0	0	0.3636363636363636	0	0	0	0.09090909090909091	0.09090909090909091	0	0	0	0	0	5	0	1	5	2	4	1	5	1	5	0	3	1.35452	0	0	0
115	2mw7	MO3964	mu	M superfamily	unknown	voltage-gated K channels	unknown	DGECGDKDEPCCGRPDGAKVCNDPWVCILTSSRCENP	37	0.1081081081081081	0.1081081081081081	0.02702702702702703	0.05405405405405406	0.02702702702702703	0.02702702702702703	0	0.1621621621621622	0	0	0.02702702702702703	0	0.05405405405405406	0.05405405405405406	0	2	0.08108108108108109	0.1351351351351351	0.05405405405405406	0.02702702702702703	0	0	0	0	12	4	1	14	11	4	8	19	15	3	0	-4	3.9562	0	0	0
116	2n07	ALPHA-CONOTOXIN VC1A	alpha	A superfamily	alpha-9-alpha-10/CHRNA9-CHRNA10 nAChRs	nAChR	IC50=62.9 nM	GHCSDPRFNYDHPEICGGAAGG	22	0.2272727272727273	0.09090909090909091	0.09090909090909091	0	0	0.04545454545454546	0	0.09090909090909091	0.04545454545454546	0.04545454545454546	0	0.09090909090909091	0	0.04545454545454546	0	1	0.04545454545454546	0.09090909090909091	0.04545454545454546	0	0	0	0	0	6	1	4	5	4	3	3	12	7	3	0	0	2.24529	0	0.4545454545454545	0
117	2n7f	MUO-CONOTOXIN MFVIA	mu	M superfamily	Nav1.4/SCN4A	voltage-gated Na channels	IC50=81 nM	RDCQEKWEYCIVPILGFVYCCPGLICGPFVCV	32	0.09375	0.09375	0	0.125	0.0625	0.09375	0	0.1875	0.0625	0.0625	0.03125	0	0.03125	0.03125	0.03125	0	0.0625	0.03125	0	0	0	0	0	0	5	9	5	6	18	2	3	10	16	6	0	-1	3.63825	0	0	0
118	2n8e	KAPPA-CONOTOXIN PVIIA	kappa	O1 superfamily	Shaker	K	IC50 = 57-80 nM for drosophila Shaker channel.	CRIhNQKCFQHLDDCCSRKCNRFNKCVLPETGGG	34	0.08823529411764706	0.02941176470588235	0	0.02941176470588235	0.05882352941176471	0.02941176470588235	0	0.1764705882352941	0.05882352941176471	0	0	0.02941176470588235	0.08823529411764706	0.08823529411764706	0.05882352941176471	3	0.02941176470588235	0.05882352941176471	0.02941176470588235	0.02941176470588235	0	1	0	0	11	4	3	15	12	7	4	13	16	5	1	3	3.87633	0	0	0
119	2nav	EXENDIN-4, ALPHA/KAPPA-CONOTOXIN PL14A CHIMERA	ALPHA	A superfamily	TK	nAChR	TK	HGEGTFTSDCSKQCEEGIGHKYPFCHCRn	28	0.1379310344827586	0.03448275862068965	0	0	0	0.03448275862068965	0	0.1379310344827586	0.06896551724137931	0.03448275862068965	0	0.103448275862069	0.06896551724137931	0.03448275862068965	0.03448275862068965	0	0.103448275862069	0.03448275862068965	0.06896551724137931	0.06896551724137931	0	0	0	1	11	1	6	8	7	7	4	14	11	4	1	3	3.16137	0	0.2413793103448276	0
120	2naw	EXENDIN-4, ALPHA/KAPPA-CONOTOXIN PL14A CHIMERA	ALPHA	A superfamily	TK	nAChR	TK	HGEGTFTSDLSKQMEEEAVRCFIECLKGIGHKYPFCHCR	39	0.1025641025641026	0.02564102564102564	0.02564102564102564	0.02564102564102564	0.05128205128205128	0.05128205128205128	0.02564102564102564	0.1025641025641026	0.07692307692307693	0.02564102564102564	0	0.07692307692307693	0.07692307692307693	0.05128205128205128	0.02564102564102564	0	0.1282051282051282	0.02564102564102564	0.05128205128205128	0.05128205128205128	0	0	0	0	14	5	7	12	13	8	6	14	19	6	0	2	4.47794	0	0.1538461538461539	0
121	2nay	CONOTOXIN BT1.8	alpha	A superfamily	α6/α3β2β3 and α3β2 nicotinic acetylcholine	nAChR	unknown	GCCSNPACILNNPNQCn	16	0.05882352941176471	0.1176470588235294	0.05882352941176471	0	0.05882352941176471	0.05882352941176471	0	0.2352941176470588	0	0	0	0	0	0	0.05882352941176471	4	0	0	0.05882352941176471	0	0	0	0	1	1	2	0	5	6	1	0	8	9	0	1	1	1.64881	0	0.2352941176470588	0
122	2ns3	ALPHA-CONOTOXIN BUIA	alpha	A superfamily	alpha-6/alpha-3-beta-2 (CHRNA6/CHRNA3-CHRNB2)	nAChR	IC50=0.258 nM	GCCSTPPCAVLYCn	13	0.07142857142857142	0.1428571428571428	0.07142857142857142	0.07142857142857142	0.07142857142857142	0	0	0.2857142857142857	0	0.07142857142857142	0	0	0	0	0	0	0	0	0.07142857142857142	0.07142857142857142	0	0	0	1	1	2	1	0	6	1	0	9	4	1	1	1	1.31454	0	0	0
123	2p4l	I-SUPERFAMILY CONOTOXIN R11A	iota	I1 superfamily	NaV1.6. This toxin acts on Nav1.6/SCN8A > Nav1.2/SCN2A > Nav1.7/SCN9A sodium channels.	Na	Unknown	GhSFCKADEKhCEYHADCCNCCLSGICAhSTNWILPGCSTSSFFKI	46	0.06521739130434782	0.02173913043478261	0.06521739130434782	0	0.04347826086956522	0.06521739130434782	0	0.1739130434782609	0.06521739130434782	0.02173913043478261	0.02173913043478261	0.02173913043478261	0.06521739130434782	0	0	2	0.04347826086956522	0.04347826086956522	0.1304347826086956	0.04347826086956522	0	3	0	0	11	5	6	12	17	4	7	24	17	5	3	-3	4.9694	0	0	0
124	2uz6	SOLUBLE ACETYLCHOLINE RECEPTOR	alpha	A superfamily	rat alpha-3-beta-2/CHRNA3-CHRNB2	nAChR	IC50=3.5 nM	GCCSRPPCILNNPDLC	16	0.0625	0.1875	0	0	0.125	0.0625	0	0.25	0	0	0	0	0	0.0625	0	2	0	0.0625	0.0625	0	0	0	0	0	2	3	0	4	7	1	1	7	8	1	0	0	1.68793	0.1875	0.25	0
125	2yen	MU-CONOTOXIN CNIIIC	mu	M superfamily	NaV1.2/1.4	Na	IC50 = 1.3 nM for skeletal muscle rNav1.4/SCN4A.	pGCCNGPKGCSSKWCRDHARCCn	22	0.1304347826086956	0.04347826086956522	0.04347826086956522	0	0	0	0	0.2608695652173913	0	0	0.04347826086956522	0.04347826086956522	0.08695652173913043	0.08695652173913043	0	1	0	0.04347826086956522	0.08695652173913043	0	1	0	0	1	8	0	2	7	7	6	2	14	6	3	2	4	2.38566	0.1304347826086956	0.2608695652173913	0
126	2yyf	M-CONOTOXIN MR12	Mu	I2 superfamily	unknown	unknown	unknown	DWEYHAHPKhNSXWT	15	0	0.06666666666666667	0.06666666666666667	0	0	0	0	0	0	0.06666666666666667	0.1333333333333333	0.1333333333333333	0.06666666666666667	0	0	1	0.06666666666666667	0.06666666666666667	0.06666666666666667	0.06666666666666667	0	1	0	0	6	0	5	5	2	3	3	4	7	3	1	0	1.76877	0.2	0	0
127	3zkt	TAU-CNVA	tau	T superfamily	G-coupled somatostatin sst3 receptor (SSTR3)	somatostatin	Ki = 1.5 uM for SSTR3	ECCHRQLLCCLRFVn	14	0	0	0	0.06666666666666667	0.2	0	0	0.2666666666666667	0.06666666666666667	0	0	0.06666666666666667	0	0.1333333333333333	0.06666666666666667	0	0.06666666666666667	0	0	0	0	0	0	1	5	4	2	4	9	4	1	5	7	3	1	3	1.72408	0	0	0
128	4b1q	CONOTOXIN CCTX	kappa/alpha	0	Unknown	Na	Unknown	AhWLVPSQITTCCGYNhGTMChSCMCTNTC	30	0.06666666666666667	0.03333333333333333	0.03333333333333333	0.03333333333333333	0.03333333333333333	0.03333333333333333	0.06666666666666667	0.2	0	0.03333333333333333	0.03333333333333333	0	0	0	0.03333333333333333	2	0	0	0.06666666666666667	0.1666666666666667	0	3	0	0	3	3	2	6	12	0	3	16	12	2	3	-3	3.21359	0	0.1333333333333333	0
129	4ttl	ALPHA-CONOTOXIN VC1A	alpha	A superfamily	alpha-9-alpha-10/CHRNA9-CHRNA10 nAChRs	nAChR	IC50=62.9 nM	GCCXXXXPRCNYDHPXXICGGAAGG	25	0.2	0.08	0.08	0	0	0.04	0	0.16	0	0.04	0	0.04	0	0.04	0	1	0	0.04	0	0	0	0	0	0	3	1	2	3	5	2	1	12	5	2	0	1	1.835	0.12	0.4	0
130	4x9z	ALPHAD-CONOTOXIN GEXXA FROM THE VENOM OF CONUS GENERALIS	delta	D superfamily	rat alpha-9-alpha-10 (CHRNA9/CHRNA10)	nAChR	IC50=1.2 nM	VHRPCQSVRPGRVWGKCCLTRLCSTMCCARADCTCVYHTWRGXXGCSCVM	50	0.08	0.04	0.04	0.1	0.04	0	0.04	0.2	0	0.02	0.04	0.04	0.02	0.12	0.02	0	0	0.02	0.06	0.08	0	0	0	0	10	7	5	9	21	9	1	24	15	9	0	8	5.37326	0	0	0
131	5jme	SOLUBLE ACETYLCHOLINE RECEPTOR	alpha	A superfamily	alpha-9-alpha-10/CHRNA9-CHRNA10 nAChR	nAChR	IC50=6.9-54.9 nM	GCCSHPACSVNHPELCn	16	0.05882352941176471	0.1176470588235294	0.05882352941176471	0.05882352941176471	0.05882352941176471	0	0	0.2352941176470588	0	0	0	0.1176470588235294	0	0	0	1	0.05882352941176471	0	0.1176470588235294	0	0	0	0	1	4	2	2	2	6	3	1	9	8	0	1	2	1.65683	0.1764705882352941	0.2352941176470588	0
132	5t6t	CHI-CONOTOXIN-LIKE PNMRCL-013	ALPHA	A superfamily	TK	nAChR	TK	STCCGYRMCVPCn	12	0.07692307692307693	0.07692307692307693	0	0.07692307692307693	0	0	0.07692307692307693	0.3076923076923077	0	0.07692307692307693	0	0	0	0.07692307692307693	0	0	0	0	0.07692307692307693	0.07692307692307693	0	0	0	1	2	1	1	1	6	2	0	8	3	2	1	2	1.32159	0	0	0
133	5t6v	unkown	unkown	unkown	unkown	unkown	0	STCCGYRMCVPCn	12	0.07692307692307693	0.07692307692307693	0	0.07692307692307693	0	0	0.07692307692307693	0.3076923076923077	0	0.07692307692307693	0	0	0	0.07692307692307693	0	0	0	0	0.07692307692307693	0.07692307692307693	0	0	0	1	2	1	1	1	6	2	0	8	3	2	1	2	1.32159	0	0	0
134	5t90	ACETYLCHOLINE-BINDING PROTEIN	alpha	A superfamily	unknown	nAChR	unknown	SGCCSNPACRVNNPCn	15	0.0625	0.125	0.0625	0.0625	0	0	0	0.25	0	0	0	0	0	0.0625	0	3	0	0	0.125	0	0	0	0	1	2	1	0	4	5	2	0	9	6	1	1	2	1.52368	0.25	0.375	0
135	5ug3	ALPHA-CONOTOXIN GID	alpha	A superfamily	alpha-3-beta-2/CHRNA3-CHRNB2 nAChRs	nAChR	This toxin reversibly blocks alpha-3-beta-2/CHRNA3-CHRNB2 (IC50=3.1-5.1 nM), alpha-7/CHRNA7 (IC50=4.5-5.1 nM), and alpha-4-beta-2/CHRNA4-CHRNB2 (IC50=128.6-390 nM) nAChRs.	IRDECCSNPVCRVNNhHVC	19	0	0.05263157894736842	0	0.1578947368421053	0	0.05263157894736842	0	0.2105263157894737	0	0	0	0.05263157894736842	0	0.1052631578947368	0	3	0.05263157894736842	0.05263157894736842	0.05263157894736842	0	0	1	0	0	6	4	1	8	8	3	3	6	11	2	1	0	2.1594	0.2105263157894737	0.3157894736842105	0
136	5ug5	ALPHA-CONOTOXIN GID	alpha	A superfamily	alpha-3-beta-2/CHRNA3-CHRNB2 nAChRs	nAChR	IC50 = 128–152 nM for rat α4β2 nAChR.	IRDECCSNPACRYNNhHVC	19	0	0.05263157894736842	0.05263157894736842	0.05263157894736842	0	0.05263157894736842	0	0.2105263157894737	0	0.05263157894736842	0	0.05263157894736842	0	0.1052631578947368	0	3	0.05263157894736842	0.05263157894736842	0.05263157894736842	0	0	1	0	0	6	2	2	8	6	3	3	7	9	3	1	0	2.19538	0	0.2105263157894737	0
137	5xgl	SOLUBLE ACETYLCHOLINE RECEPTOR	alpha	A superfamily	rat alpha-3-beta-2/CHRNA3-CHRNB2 nAChR	nAChR	IC50=8.67 nM	GCCSHPACNVDHPEICn	16	0.05882352941176471	0.1176470588235294	0.05882352941176471	0.05882352941176471	0	0.05882352941176471	0	0.2352941176470588	0	0	0	0.1176470588235294	0	0	0	1	0.05882352941176471	0.05882352941176471	0.05882352941176471	0	0	0	0	1	5	2	2	3	6	3	2	9	8	0	1	1	1.68484	0.1764705882352941	0.3529411764705883	0
138	5znu	OMEGA-CONOTOXIN-LIKE BU8	OMEGA	O superfamily	Cav2.2/CACNA1B	Ca	IC(50)=89 nM	CKRKGSSCRRTSYDCCTGSCRNGKCn	25	0.1153846153846154	0	0	0	0	0	0	0.2307692307692308	0	0.03846153846153846	0	0	0.1153846153846154	0.1538461538461539	0	1	0	0.03846153846153846	0.1538461538461539	0.07692307692307693	0	0	0	1	9	0	1	9	6	8	1	17	4	5	1	7	2.76511	0	0	0
139	6bx9	CONOTOXIN	mu	M superfamily	unknown	voltage-gated Na channels	unknown	CCTALCSRYHCLPCC	15	0	0.06666666666666667	0.06666666666666667	0	0.1333333333333333	0	0	0.4	0	0.06666666666666667	0	0.06666666666666667	0	0.06666666666666667	0	0	0	0	0.06666666666666667	0.06666666666666667	0	0	0	0	2	2	2	1	8	2	0	9	4	2	0	2	1.65999	0	0	0
140	6ceg	CONOTOXIN MOVIB	omega	O superfamily	Cav2.2	Ca	This toxin potently blocks mammalian N-type calcium channels (Cav2.2/CACNA1B) (IC50=330 nM on human channels).	CKPhGSKCShSMRDCCTTCISYTKRCRKYY	30	0.03333333333333333	0.03333333333333333	0	0	0	0.03333333333333333	0.03333333333333333	0.2	0	0.1	0	0	0.1333333333333333	0.1	0	0	0	0.03333333333333333	0.1333333333333333	0.1	0	2	0	0	10	1	3	10	8	7	3	15	9	6	2	4	3.48798	0	0	0
141	6cei	GXIA	iota	I3 superfamily	voltage sensor of voltage gated potassium and sodium channels.	K and Na ion channels	unknown	CAVTHEKCSDDYDCCGSLCCVGICAKTIAPCK	32	0.0625	0.03125	0.09375	0.0625	0.03125	0.0625	0	0.25	0	0.03125	0	0.03125	0.09375	0	0	0	0.03125	0.09375	0.0625	0.0625	0	0	0	0	8	5	2	7	13	4	4	20	11	1	0	0	3.32676	0.09375	0	0
142	6cgx	ALPHA-CONOTOXIN VC1A	alpha	A superfamily	alpha-9-alpha-10/CHRNA9-CHRNA10 nAChRs	nAChR	IC50=62.9 nM	GCCSDPRCNYAHPAICGGAAGG	22	0.2272727272727273	0.09090909090909091	0.1818181818181818	0	0	0.04545454545454546	0	0.1818181818181818	0	0.04545454545454546	0	0.04545454545454546	0	0.04545454545454546	0	1	0	0.04545454545454546	0.04545454545454546	0	0	0	0	0	3	1	2	3	5	2	1	15	5	2	0	1	2.06421	0.1818181818181818	0.2727272727272727	0
143	6efe	KAPPA-CONOTOXIN VIL14A	rho	R superfamily	unknown	unknown	unknown	GGLGRCIYNCMNSGGGLSFIQCKTMCY	27	0.2222222222222222	0	0	0	0.07407407407407407	0.07407407407407407	0.07407407407407407	0.1481481481481481	0.03703703703703703	0.07407407407407407	0	0	0.03703703703703703	0.03703703703703703	0.03703703703703703	2	0	0	0.07407407407407407	0.03703703703703703	0	0	0	0	2	4	3	5	11	2	0	13	10	4	0	2	2.86127	0	0.1851851851851852	0.1851851851851852
144	6j8e	SODIUM CHANNEL SUBUNIT BETA-2	mu	M superfamily	Nav1.2/SCN2A	voltage-gated Na channels	IC50 ~ 5 nM	CCNCSSKWCXXDHSRCC	17	0	0	0	0	0	0	0	0.3529411764705883	0	0	0.05882352941176471	0.05882352941176471	0.05882352941176471	0.05882352941176471	0	1	0	0.05882352941176471	0.1764705882352941	0	0	0	0	0	4	0	2	4	7	3	1	10	3	2	0	2	1.71993	0	0.3529411764705883	0
145	6mjd	ARG-ASP-CYS-CYS-THR-HYP-HYP-LYS-LYS-CYS-LYS-ASP-ARG-ARG-	MU	M superfamily	NaV1.4	Na	TK	RDCCThhKKCKDRRCKhLKCCAn	22	0	0	0.04347826086956522	0	0.04347826086956522	0	0	0.2608695652173913	0	0	0	0	0.2173913043478261	0.1304347826086956	0	0	0	0.08695652173913043	0	0.04347826086956522	0	3	0	1	14	1	0	13	7	9	5	11	9	3	4	4	2.60709	0.1304347826086956	0	0
146	6ota	ALPHA-CONOTOXIN TXIA	ALPHA	A superfamily	TK	nAChR	TK	GCCSRPPCIANNPDLC	16	0.0625	0.1875	0.0625	0	0.0625	0.0625	0	0.25	0	0	0	0	0	0.0625	0	2	0	0.0625	0.0625	0	0	0	0	0	2	2	0	4	6	1	1	8	7	1	0	0	1.64585	0	0	0
147	6otb	ALPHA-CONOTOXIN S2	alpha	A superfamily	presynaptic nicotinic receptors	nAChR	unknown	GCCCNPACGPNYGCGTSCS	19	0.2105263157894737	0.1052631578947368	0.05263157894736842	0	0	0	0	0.3157894736842105	0	0.05263157894736842	0	0	0	0	0	2	0	0	0.1052631578947368	0.05263157894736842	0	0	0	0	0	0	1	2	6	0	0	14	4	1	0	0	1.77894	0.1578947368421053	0	0
148	6ovj	ALPHA-CONOTOXIN S2	alpha	A superfamily	presynaptic nicotinic receptors	nAChR	unknown	ICCNPACGPNYGC	13	0.1538461538461539	0.1538461538461539	0.07692307692307693	0	0	0.07692307692307693	0	0.3076923076923077	0	0.07692307692307693	0	0	0	0	0	2	0	0	0	0	0	0	0	0	0	1	1	2	5	0	0	7	5	1	0	0	1.29647	0	0	0
149	6ppc	CONOPEPTIDE PHI-MIXXVIIA	PHI	TK	TK	TK	TK	EDCGSDCMPCGGECCCEPNSCIDGTCHHESSPN	33	0.1212121212121212	0.09090909090909091	0	0	0	0.0303030303030303	0.0303030303030303	0.2424242424242424	0	0	0	0.06060606060606061	0	0	0	2	0.1212121212121212	0.09090909090909091	0.1212121212121212	0.0303030303030303	0	0	0	0	9	1	2	9	10	2	7	20	13	0	0	-5	3.40453	0	0	0
150	6q5z	CONOTOXIN VC7.2	0	H superfamily	unknown	unknown	unknown	GAMGNVNCGGVPCKFGCCREDRCREIDCD	29	0.1724137931034483	0.03448275862068965	0.03448275862068965	0.06896551724137931	0	0.03448275862068965	0.03448275862068965	0.2068965517241379	0.03448275862068965	0	0	0	0.03448275862068965	0.103448275862069	0	2	0.06896551724137931	0.103448275862069	0	0	0	0	0	0	9	3	1	11	11	4	5	15	10	4	0	-1	3.09444	0	0	0
151	6vy7	CONOTOXIN MIIIB	ALPHA	A superfamily	TK	nAChR	TK	MCCGEGSSCPKYFRNSQICHCCn	22	0.08695652173913043	0.04347826086956522	0	0	0	0.04347826086956522	0.04347826086956522	0.2608695652173913	0.04347826086956522	0.04347826086956522	0	0.04347826086956522	0.04347826086956522	0.04347826086956522	0.04347826086956522	1	0.04347826086956522	0	0.1304347826086956	0	0	0	0	1	5	1	3	5	9	4	1	12	8	3	1	3	2.45779	0	0	0
152	6x8r	SXIIIC PEPTIDE	MU	M superfamily	NaV1.4	Na	TK	RGCCNGRGGCSSRWCRDHARCCn	22	0.1739130434782609	0	0.04347826086956522	0	0	0	0	0.2608695652173913	0	0	0.04347826086956522	0.04347826086956522	0	0.2173913043478261	0	1	0	0.04347826086956522	0.08695652173913043	0	0	0	0	1	8	0	2	7	7	7	1	15	2	6	1	6	2.44774	0	0.2173913043478261	0
153	7edk	CONOTOXIN BT14.16	alpha	A superfamily	TK	nAChR	TK	GDCKPCMHPDCRFNPGRCR	19	0.1052631578947368	0.1578947368421053	0	0	0	0	0.05263157894736842	0.2105263157894737	0.05263157894736842	0	0	0.05263157894736842	0.05263157894736842	0.1578947368421053	0	1	0	0.1052631578947368	0	0	0	0	0	0	7	0	2	7	6	5	2	8	7	4	0	3	2.17949	0.2105263157894737	0	0
154	7knn	ALPHA-CONOTOXIN VC1A	ALPHA	A superfamily	TK	nAChR	TK	GCSDPRNYDHPEIC	14	0.07142857142857142	0.1428571428571428	0	0	0	0.07142857142857142	0	0.1428571428571428	0	0.07142857142857142	0	0.07142857142857142	0	0.07142857142857142	0	1	0.07142857142857142	0.1428571428571428	0.07142857142857142	0	0	0	0	0	5	1	2	5	3	2	3	6	6	2	0	-1	1.58964	0	0	0
155	7l7a	NUXVA	ALPHA	A superfamily	TK	nAChR	unknown	GCCPAPLTCHCVIY	14	0.07142857142857142	0.1428571428571428	0.07142857142857142	0.07142857142857142	0.07142857142857142	0.07142857142857142	0	0.2857142857142857	0	0.07142857142857142	0	0.07142857142857142	0	0	0	0	0	0	0	0.07142857142857142	0	0	0	0	1	3	2	0	7	1	0	7	6	1	0	1	1.46274	0	0	0
156	7lqr	ALPHA-CONOTOXIN CIC	ALPHA	A superfamily	TK	nAChR	TK	ASGADTCCSNPACQVQHSDLC	21	0.04761904761904762	0.04761904761904762	0.1428571428571428	0.04761904761904762	0.04761904761904762	0	0	0.1904761904761905	0	0	0	0.04761904761904762	0	0	0.09523809523809523	1	0	0.09523809523809523	0.1428571428571428	0.04761904761904762	0	0	0	0	3	2	1	5	6	1	2	14	7	0	0	-1	2.09316	0	0.4761904761904762	0
157	7lqs	ALPHA-CONOTOXIN CIC	ALPHA	A superfamily	TK	nAChR	TK	CCSNPACQVQHSDLC	15	0	0.06666666666666667	0.06666666666666667	0.06666666666666667	0.06666666666666667	0	0	0.2666666666666667	0	0	0	0.06666666666666667	0	0	0.1333333333333333	1	0	0.06666666666666667	0.1333333333333333	0	0	0	0	0	2	2	1	4	6	1	1	8	7	0	0	0	1.59072	0	0.3333333333333333	0
158	7n0t	ALPHA-CONOTOXIN EPI	alpha	A superfamily	alpha-3-beta-2/CHRNA3-CHRNB2 and alpha-3-beta-4/CHRNA3-CHRNB4	nAChR	IC50=0.4 nM	GCCSDPRCNMNNPDYC	16	0.0625	0.125	0	0	0	0	0.0625	0.25	0	0.0625	0	0	0	0.0625	0	3	0	0.125	0.0625	0	0	0	0	0	3	0	1	6	5	1	2	8	6	2	0	-1	1.77491	0	0.375	0
159	7n1z	ALPHA-CONOTOXIN PNIA	ALPHA	A superfamily	TK	nAChR	TK	GCCSLPPCAANNPDXCn	16	0.05882352941176471	0.1764705882352941	0.1176470588235294	0	0.05882352941176471	0	0	0.2352941176470588	0	0	0	0	0	0	0	2	0	0.05882352941176471	0.05882352941176471	0	0	0	0	1	2	1	0	3	5	1	1	10	6	0	1	0	1.4626	0	0.2352941176470588	0
160	7n20	ALPHA-CONOTOXIN ANIB	ALPHA	A superfamily	TK	nAChR	TK	GGCCSHPACAANNQDXCn	17	0.1111111111111111	0.05555555555555555	0.1666666666666667	0	0	0	0	0.2222222222222222	0	0	0	0.05555555555555555	0	0	0.05555555555555555	2	0	0.05555555555555555	0.05555555555555555	0	0	0	0	1	3	0	1	4	4	2	1	12	5	0	1	1	1.54961	0.1666666666666667	0.3333333333333333	0
161	7n21	ALPHA-CONOTOXIN ANIB	alpha	A superfamily	rat alpha-3beta-2/CHRNA3-CHRNB2 nAChRs	nAChR	IC50=0.3 nM	GGCCSHPACAANNQDXC	17	0.1176470588235294	0.05882352941176471	0.1764705882352941	0	0	0	0	0.2352941176470588	0	0	0	0.05882352941176471	0	0	0.05882352941176471	2	0	0.05882352941176471	0.05882352941176471	0	0	0	0	0	2	0	1	4	4	1	1	11	5	0	0	0	1.53359	0.2352941176470588	0.2352941176470588	0
162	7n22	ALPHA-CONOTOXIN ANIB	alpha	A superfamily	rat alpha-3beta-2/CHRNA3-CHRNB2 nAChRs	nAChR	IC50=0.3 nM	GGCCSHPACAANNQDYCn	17	0.1111111111111111	0.05555555555555555	0.1666666666666667	0	0	0	0	0.2222222222222222	0	0.05555555555555555	0	0.05555555555555555	0	0	0.05555555555555555	2	0	0.05555555555555555	0.05555555555555555	0	0	0	0	1	3	0	2	4	4	2	1	12	5	1	1	1	1.71278	0	0.3333333333333333	0
163	7n23	ALPHA-CONOTOXIN ANIB	alpha	A superfamily	rat alpha-3beta-2/CHRNA3-CHRNB2 nAChRs	nAChR	IC50=0.3 nM	GGCCSHPACAANNQDYC	17	0.1176470588235294	0.05882352941176471	0.1764705882352941	0	0	0	0	0.2352941176470588	0	0.05882352941176471	0	0.05882352941176471	0	0	0.05882352941176471	2	0	0.05882352941176471	0.05882352941176471	0	0	0	0	0	2	0	2	4	4	1	1	11	5	1	0	0	1.69676	0.2352941176470588	0.3529411764705883	0
164	7n24	ALPHA-CONOTOXIN EPI	alpha	A superfamily	rat alpha-3beta-2/CHRNA3-CHRNB2 nAChRs	nAChR	IC50=0.3 nM	GCCSDPRCNMNNPDXCn	16	0.05882352941176471	0.1176470588235294	0	0	0	0	0.05882352941176471	0.2352941176470588	0	0	0	0	0	0.05882352941176471	0	3	0	0.1176470588235294	0.05882352941176471	0	0	0	0	1	4	0	0	6	5	2	2	9	6	1	1	0	1.62776	0	0.3529411764705883	0
165	7n25	ALPHA-CONOTOXIN EPI-OH	alpha	A superfamily	alpha-3-beta-2/CHRNA3-CHRNB2 and alpha-3-beta-4/CHRNA3-CHRNB4	nAChR	IC50=1.6 nM	GCCSDPRCNMNNPDXC	16	0.0625	0.125	0	0	0	0	0.0625	0.25	0	0	0	0	0	0.0625	0	3	0	0.125	0.0625	0	0	0	0	0	3	0	0	6	5	1	2	8	6	1	0	-1	1.61174	0	0.375	0
166	7n26	ALPHA-CONOTOXIN EPI	alpha	A superfamily	alpha-3-beta-2/CHRNA3-CHRNB2 and alpha-3-beta-4/CHRNA3-CHRNB4	nAChR	IC50=0.4 nM	GCCSDPRCNMNNPDYCn	16	0.05882352941176471	0.1176470588235294	0	0	0	0	0.05882352941176471	0.2352941176470588	0	0.05882352941176471	0	0	0	0.05882352941176471	0	3	0	0.1176470588235294	0.05882352941176471	0	0	0	0	1	4	0	1	6	5	2	2	9	6	2	1	0	1.79093	0.1764705882352941	0.3529411764705883	0
167	7sav	MU-CONOTOXIN KIIIA	MU	M superfamily	Nav1.4	Na	TK	CCNCSSKWCRDHSRCC	16	0	0	0	0	0	0	0	0.375	0	0	0.0625	0.0625	0.0625	0.125	0	1	0	0.0625	0.1875	0	0	0	0	0	5	0	2	5	7	4	1	10	3	3	0	3	1.87712	0	0.3125	0
168	7saw	MU-CONOTOXIN KIIIA	MU	M superfamily	Nav1.4	Na	TK	CCNCSSKWCRDHSRCC	16	0	0	0	0	0	0	0	0.375	0	0	0.0625	0.0625	0.0625	0.125	0	1	0	0.0625	0.1875	0	0	0	0	0	5	0	2	5	7	4	1	10	3	3	0	3	1.87712	0	0.375	0
169	bmr20002	RgIA	alpha	A superfamily	nAChR	nAChR	1.5 nM	GCCSDPRCRYRCR	13	0.07692307692307693	0.07692307692307693	0	0	0	0	0	0.3076923076923077	0	0.07692307692307693	0	0	0	0.3076923076923077	0	0	0	0.07692307692307693	0.07692307692307693	0	0	0	0	0	5	0	1	5	4	4	1	7	1	5	0	3	1.5608	0.2307692307692308	0	0
170	bmr20023	SIIIA	mu	M superfamily	TK	TK	TK	pNCCNGGCSSKWCRDHARCCn	20	0.09523809523809523	0	0.04761904761904762	0	0	0	0	0.2857142857142857	0	0	0.04761904761904762	0.04761904761904762	0.04761904761904762	0.09523809523809523	0	2	0	0.04761904761904762	0.09523809523809523	0	1	0	0	1	7	0	2	7	7	5	2	13	5	3	2	3	2.21643	0.1428571428571428	0.2857142857142857	0
171	bmr20024	TIIIA-LIKE	mu	M superfamily	TK	TK	TK	RHGCCKGhKGCSSRECRhQHCCn	22	0.1304347826086956	0	0	0	0	0	0	0.2608695652173913	0	0	0	0.08695652173913043	0.08695652173913043	0.1304347826086956	0.04347826086956522	0	0.04347826086956522	0	0.08695652173913043	0	0	2	0	1	11	0	2	9	6	8	3	12	8	3	3	5	2.46979	0.1304347826086956	0.1739130434782609	0
172	bmr20025	SIIIA	mu	M superfamily	rNav1.1 rNav1.2 rNav1.3 rNav1.4 mNav1.6	Na	unkown	pNCCNGGCSSKWCRDHARCCn	20	0.09523809523809523	0	0.04761904761904762	0	0	0	0	0.2857142857142857	0	0	0.04761904761904762	0.04761904761904762	0.04761904761904762	0.09523809523809523	0	2	0	0.04761904761904762	0.09523809523809523	0	1	0	0	1	7	0	2	7	7	5	2	13	5	3	2	3	2.21643	0	0.2857142857142857	0
173	bmr20033	IMI	alpha	A superfamily	neuronal alpha-3-beta-2/CHRNA3-CHRNB2 (human and rat)	nAChR	TK	GXCSDPRXAWRCn	12	0.07692307692307693	0.07692307692307693	0.07692307692307693	0	0	0	0	0.1538461538461539	0	0	0.07692307692307693	0	0	0.1538461538461539	0	0	0	0.07692307692307693	0.07692307692307693	0	0	0	0	1	4	0	1	3	3	3	1	7	1	3	1	2	1.15026	0.4615384615384616	0	0
174	bmr20049	KIIIA	mu	M superfamily	Nav1.4	Na	TK	ACNCSSKWARDHSRCCn	16	0	0	0.1176470588235294	0	0	0	0	0.2352941176470588	0	0	0.05882352941176471	0.05882352941176471	0.05882352941176471	0.1176470588235294	0	1	0	0.05882352941176471	0.1764705882352941	0	0	0	0	1	6	0	2	5	5	5	1	11	3	3	1	4	1.829	0	0.3529411764705883	0
175	bmr20107	IMI	alpha	A superfamily	neuronal alpha-3-beta-2/CHRNA3-CHRNB2 (human and rat)	nAChR	TK	GCCSDPRCLYCn	11	0.08333333333333333	0.08333333333333333	0	0	0.08333333333333333	0	0	0.3333333333333333	0	0.08333333333333333	0	0	0	0.08333333333333333	0	0	0	0.08333333333333333	0.08333333333333333	0	0	0	0	1	3	1	1	2	5	2	1	8	2	2	1	1	1.2184	0.25	0	0
176	bmr20114	FI	alpha	A superfamily	TK	nAChR	TK	GCCEIPACIMNNPDYCn	16	0.05882352941176471	0.1176470588235294	0.05882352941176471	0	0	0.1176470588235294	0.05882352941176471	0.2352941176470588	0	0.05882352941176471	0	0	0	0	0	2	0.05882352941176471	0.05882352941176471	0	0	0	0	0	1	3	2	1	4	7	1	2	8	8	1	1	-1	1.74397	0	0.2352941176470588	0
177	bmr20126	VC1.2	alpha	A superfamily	TK	nAChR	TK	GCCSNPACMVNNPQICn	16	0.05882352941176471	0.1176470588235294	0.05882352941176471	0.05882352941176471	0	0.05882352941176471	0.05882352941176471	0.2352941176470588	0	0	0	0	0	0	0.05882352941176471	3	0	0	0.05882352941176471	0	0	0	0	1	1	2	0	4	7	1	0	8	9	0	1	1	1.65188	0	0.3529411764705883	0
178	bmr20128	QC16A	unknown	unknown	NaV1.7	Na	TK	DCQPCGHNVCC	11	0.09090909090909091	0.09090909090909091	0	0.09090909090909091	0	0	0	0.3636363636363636	0	0	0	0.09090909090909091	0	0	0.09090909090909091	1	0	0.09090909090909091	0	0	0	0	0	0	2	1	1	3	5	1	1	6	5	0	0	0	1.16129	0	0	0
179	bmr21006	IMI	alpha	A superfamily	neuronal alpha-3-beta-2/CHRNA3-CHRNB2 (human and rat)	nAChR	TK	GCSDPRCAWRCn	11	0.08333333333333333	0.08333333333333333	0.08333333333333333	0	0	0	0	0.25	0	0	0.08333333333333333	0	0	0.1666666666666667	0	0	0	0.08333333333333333	0.08333333333333333	0	0	0	0	1	4	0	1	3	4	3	1	8	1	3	1	2	1.2534	0.25	0	0
180	bmr21007	IMI	alpha	A superfamily	neuronal alpha-3-beta-2/CHRNA3-CHRNB2 (human and rat)	nAChR	TK	GCSDPRCAWRCn	11	0.08333333333333333	0.08333333333333333	0.08333333333333333	0	0	0	0	0.25	0	0	0.08333333333333333	0	0	0.1666666666666667	0	0	0	0.08333333333333333	0.08333333333333333	0	0	0	0	1	4	0	1	3	4	3	1	8	1	3	1	2	1.2534	0	0	0
181	bmr21014	LT14.1	alpha	A superfamily	TK	nAChR	TK	MCPPLCKPSCTNCn	13	0	0.2142857142857143	0	0	0.07142857142857142	0	0.07142857142857142	0.2857142857142857	0	0	0	0	0.07142857142857142	0	0	1	0	0	0.07142857142857142	0.07142857142857142	0	0	0	1	2	1	0	2	6	2	0	7	7	0	1	2	1.39569	0	0	0
182	bmr21015	PU14.1	alpha	A superfamily	TK	nAChR	TK	DCPPHPVPGMHKCVCLKTC	19	0.05263157894736842	0.2105263157894737	0	0.1052631578947368	0.05263157894736842	0	0.05263157894736842	0.2105263157894737	0	0	0	0.1052631578947368	0.1052631578947368	0	0	0	0	0.05263157894736842	0	0.05263157894736842	0	0	0	0	5	3	2	3	8	4	1	7	12	0	0	3	2.05145	0.1578947368421053	0	0
183	bmr21060	Eb1.6	omega	A superfamily	Cav2.2	Ca	unkown	GCCSNPACMLKNPNLC	16	0.0625	0.125	0.0625	0	0.125	0	0.0625	0.25	0	0	0	0	0.0625	0	0	3	0	0	0.0625	0	0	0	0	0	1	2	0	4	7	1	0	7	9	0	0	1	1.65093	0	0.25	0
[truncated: 1,233 more columns]
