# Supplementary material for: Conotoxin Prediction: New Features to Increase Prediction Accuracy
Source: Toxins (Basel). 2023 Nov 3;15(11):641. doi: 10.3390/toxins15110641 (PMC10675404; doi:10.3390/toxins15110641)
Supplement: Supplementary file 1 [file toxins-15-00641-s001.zip › Small_Positive.csv]

	Unnamed: 0	pdb	PeptideName	class	SuperFamily	Target	TargetClass	Toxicity	SEQ	SEQUENCELENGTH	#G	#P	#A	#V	#L	#I	#M	#C	#F	#Y	#W	#H	#K	#R	#Q	#N	#E	#D	#S	#T	#h	#p	#c	#n	CHARGED	ALIPHATIC	AROMATIC	POLAR	HYDROPHOBIC	POSITIVLYCHARGED	NEGITIVLYCHARGED	TINY	SMALL	LARGE	PTM	TOTALCHARGE	MASS(KDA)	G	H
0	0	1A0M	EpI [sTy15Y]	alpha	A superfamily	alpha-3-beta-2/CHRNA3-CHRNB2 and alpha-3-beta-4/CHRNA3-CHRNB4	nAChR	IC50=0.4 nM	GCCSDPRCNMNNPDYCn	16	0.05882352941176471	0.1176470588235294	0	0	0	0	0.05882352941176471	0.2352941176470588	0	0.05882352941176471	0	0	0	0.05882352941176471	0	3	0	0.1176470588235294	0.05882352941176471	0	0	0	0	1	4	0	1	6	5	2	2	9	6	2	1	0	1.79093	0.1764705882352941	0.3529411764705883
1	1	1AG7	GS	mu	M superfamily	voltage-gated Na channels	Na	Unknown	GEccLQcNQcLIRcKSNn	17	0.05555555555555555	0	0	0	0.1111111111111111	0.05555555555555555	0	0	0	0	0	0	0.05555555555555555	0.05555555555555555	0.1111111111111111	2	0.05555555555555555	0	0.05555555555555555	0	0	0	5	1	9	3	0	12	3	3	6	3	9	6	6	-3	2.2651	0	0
2	2	1AKG	PnIB	alpha	A superfamily	mammalian nAChRs (alpha-7 > alpha-3/beta-2)	nAChR	IC50=0.7 uM	ACSGRGSRChhQCCMGLRCGRGNPQKCIGAHcDV	34	0.1764705882352941	0.02941176470588235	0.05882352941176471	0.02941176470588235	0.02941176470588235	0.02941176470588235	0.02941176470588235	0.1764705882352941	0	0	0	0.02941176470588235	0.02941176470588235	0.1176470588235294	0.05882352941176471	1	0	0.02941176470588235	0.05882352941176471	0	0	2	1	0	10	3	1	12	10	6	4	17	12	5	3	2	3.61198	0	0
3	3	1AS5	PIIIE	Psi	Psi superfamily	unknown	nAChR	unknown	GCCSLPPCALSNPDYCn	16	0.05882352941176471	0.1764705882352941	0.05882352941176471	0	0.1176470588235294	0	0	0.2352941176470588	0	0.05882352941176471	0	0	0	0	0	1	0	0.05882352941176471	0.1176470588235294	0	0	0	0	1	2	2	1	2	6	1	1	10	6	1	1	0	1.64082	0.1764705882352941	0.3529411764705883
4	4	1AV3	PVIIA	kappa	K superfamily	drosophila Shaker channel	voltage-gated K channels	IC50=57-80 nM	HhhCCLYGKCRRYhGCSSASCCQRn	24	0.08	0	0.04	0	0.04	0	0	0.24	0	0.08	0	0.04	0.04	0.12	0.04	0	0	0	0.12	0	0	3	0	1	9	1	3	8	7	6	3	13	7	5	4	3	2.72706	0	0
5	5	1B45	ALPHA-CNIA	alpha	A superfamily	α7-homopentamer (nAChR)	nAChR	IC50 = 0.19 uM	CRIhNQKCFQHLDDCCSRKCNRFNKCV	27	0	0	0	0.03703703703703703	0.03703703703703703	0.03703703703703703	0	0.2222222222222222	0.07407407407407407	0	0	0.03703703703703703	0.1111111111111111	0.1111111111111111	0.07407407407407407	3	0	0.07407407407407407	0.03703703703703703	0	0	1	0	0	10	3	3	14	11	7	3	9	13	5	1	4	3.26471	0.1111111111111111	0
6	6	1CNL	ImI	alpha	A superfamily	α7-homopentamer (nAChR)	nAChR	Unknown	GRCCHPACGKYYSCn	14	0.1333333333333333	0.06666666666666667	0.06666666666666667	0	0	0	0	0.2666666666666667	0	0.1333333333333333	0	0.06666666666666667	0.06666666666666667	0.06666666666666667	0	0	0	0	0.06666666666666667	0	0	0	0	1	4	0	3	2	4	4	0	9	3	3	1	4	1.54877	0.2	0
7	7	1DG2	AUIB	alpha	A superfamily	α3β4 (nAChR)	nAChR	Unknown	GCCSDPRCAWRCn	12	0.07692307692307693	0.07692307692307693	0.07692307692307693	0	0	0	0	0.3076923076923077	0	0	0.07692307692307693	0	0	0.1538461538461539	0	0	0	0.07692307692307693	0.07692307692307693	0	0	0	0	1	4	0	1	3	5	3	1	9	1	3	1	2	1.35654	0	0
8	8	1DW4	MVIIA	omega	O superfamily	N subtype (VSCC): Cav2.2/CACNA1B calcium channels	Ca	IC50 = 0.67-208 nM	GCCSYPPCFATNPDCn	15	0.0625	0.1875	0.0625	0	0	0	0	0.25	0.0625	0.0625	0	0	0	0	0	1	0	0.0625	0.0625	0.0625	0	0	0	1	2	0	2	2	5	1	1	10	4	2	1	0	1.57572	0	0.375
9	9	1E74	IM1 POINT MUTATION VARIANT R11E	alpha	A superfamily	α7-homopentamer (nAChR)	nAChR	IC50 = 147 nM	CKGKGAKCSRLMYDCCTGSCRSGKCn	25	0.1538461538461539	0	0.03846153846153846	0	0.03846153846153846	0	0.03846153846153846	0.2307692307692308	0	0.03846153846153846	0	0	0.1538461538461539	0.07692307692307693	0	0	0	0.03846153846153846	0.1153846153846154	0.03846153846153846	0	0	0	1	8	1	1	7	8	7	1	17	6	3	1	6	2.65009	0	0
10	10	1E75	IM1 POINT MUTATION VARIANT R7L	alpha	A superfamily	α7-homopentamer (nAChR)	nAChR	IC50 = 33 uM	GCCSDPRCAWECn	12	0.07692307692307693	0.07692307692307693	0.07692307692307693	0	0	0	0	0.3076923076923077	0	0	0.07692307692307693	0	0	0.07692307692307693	0	0	0.07692307692307693	0.07692307692307693	0.07692307692307693	0	0	0	0	1	4	0	1	3	5	2	2	9	2	2	1	0	1.32846	0.4615384615384616	0
11	11	1E76	IM1 POINT MUTATION VARIANT D5N	alpha	A superfamily	α7-homopentamer (nAChR)	nAChR	IC50 = 101 uM	GCCSDPLCAWRCn	12	0.07692307692307693	0.07692307692307693	0.07692307692307693	0	0.07692307692307693	0	0	0.3076923076923077	0	0	0.07692307692307693	0	0	0.07692307692307693	0	0	0	0.07692307692307693	0.07692307692307693	0	0	0	0	1	3	1	1	2	6	2	1	9	2	2	1	1	1.3125	0.2307692307692308	0
12	12	1EYO	TVIIA	-	0	Unknown	Na	Unknown	GCCSNPRCAWRCn	12	0.07692307692307693	0.07692307692307693	0.07692307692307693	0	0	0	0	0.3076923076923077	0	0	0.07692307692307693	0	0	0.1538461538461539	0	1	0	0	0.07692307692307693	0	0	0	0	1	3	0	1	3	5	3	0	8	2	3	1	3	1.35556	0	0
13	13	1F3K	TxVII	omega	O1 superfamily	unknown	voltage-gated Ca channels	unknown	SCSGRDSRChhVCCMGLMCSRGKCVSIYGE	30	0.1333333333333333	0	0	0.06666666666666667	0.03333333333333333	0.03333333333333333	0.06666666666666667	0.2	0	0.03333333333333333	0	0	0.03333333333333333	0.1	0	0	0.03333333333333333	0.03333333333333333	0.1666666666666667	0	0	2	0	0	8	4	1	8	12	4	4	16	10	4	2	0	3.20365	0	0
14	14	1FEO	MVIIA With C-Terminal Gly	omega	O superfamily	Cav2.2/CACNA1B calcium channels	voltage-gated Ca channels	IC50=0.67-208 nM	CKQADEPCDVFSLDCCTGICLGVCMW	26	0.07692307692307693	0.03846153846153846	0.03846153846153846	0.07692307692307693	0.07692307692307693	0.03846153846153846	0.03846153846153846	0.2307692307692308	0.03846153846153846	0	0.03846153846153846	0	0.03846153846153846	0	0.03846153846153846	0	0.03846153846153846	0.1153846153846154	0.03846153846153846	0.03846153846153846	0	0	0	0	5	5	2	6	14	1	4	14	10	2	0	-3	2.8232	0	0
15	15	1FU3	TxVIA	delta	D superfamily	unknown	voltage-gated Na channels	unknown	CKGKGAKCSRLMYDCCTGSCRSGKCG	26	0.1923076923076923	0	0.03846153846153846	0	0.03846153846153846	0	0.03846153846153846	0.2307692307692308	0	0.03846153846153846	0	0	0.1538461538461539	0.07692307692307693	0	0	0	0.03846153846153846	0.1153846153846154	0.03846153846153846	0	0	0	0	7	1	1	7	8	6	1	17	6	3	0	5	2.69112	0	0
16	16	1FYG	SO3	omega	O1 superfamily	Cav2.2/CACNA1B	voltage-gated Ca channels	IC50=160 nM	WCKQSGEMCNLLDQNCCDGYCIVLVCT	27	0.07407407407407407	0	0	0.07407407407407407	0.1111111111111111	0.03703703703703703	0.03703703703703703	0.2222222222222222	0	0.03703703703703703	0.03703703703703703	0	0.03703703703703703	0	0.07407407407407407	2	0.03703703703703703	0.07407407407407407	0.03703703703703703	0.03703703703703703	0	0	0	0	4	6	2	8	14	1	3	12	13	2	0	-2	3.02541	0	0
17	17	1G1P	EVIA	delta	D superfamily	rNav1.2a, rNav1.3, and rNav1.6	Na	Unknown	CKAAGKPCSRIAYNCCTGSCRSGKC	25	0.12	0.04	0.12	0	0	0.04	0	0.24	0	0.04	0	0	0.12	0.08	0	1	0	0	0.12	0.04	0	0	0	0	5	1	1	6	7	5	0	16	6	3	0	5	2.55493	0	0
18	18	1GIB	MU-CONOTOXIN GIIIB	mu	M superfamily	voltage-gated Na channels	Na	Unknown	DDCIKhYGFCSLPILKNGLCCSGACVGVCADLn	32	0.1212121212121212	0.0303030303030303	0.06060606060606061	0.06060606060606061	0.1212121212121212	0.06060606060606061	0	0.1818181818181818	0.0303030303030303	0.0303030303030303	0	0	0.06060606060606061	0	0	1	0	0.09090909090909091	0.06060606060606061	0	0	1	0	1	7	8	2	7	15	3	4	18	13	2	2	-1	3.29474	0	0
19	19	1HJE	SI	alpha	A superfamily	muscular nAChRs alpha-1/gamma and alpha-1/delta subunits.	nAChR	unknown	RDCCThhRKCKDRRCKhMKCCA	22	0	0	0.04545454545454546	0	0	0	0.04545454545454546	0.2727272727272727	0	0	0	0	0.1818181818181818	0.1818181818181818	0	0	0	0.09090909090909091	0	0.04545454545454546	0	3	0	0	13	0	0	13	7	8	5	10	8	4	3	3	2.63713	0.1363636363636364	0
20	20	1IEN	TIA	rho	R superfamily	α1-adrenoceptor	Adrenoreceptor	IC50 = 500 nM	ICCNPACGPKYSC	13	0.07692307692307693	0.1538461538461539	0.07692307692307693	0	0	0.07692307692307693	0	0.3076923076923077	0	0.07692307692307693	0	0	0.07692307692307693	0	0	1	0	0	0.07692307692307693	0	0	0	0	0	1	1	1	2	5	1	0	7	5	1	0	1	1.34156	0.4615384615384616	0
21	21	1IEO	MRIB-NH2	chi	O superfamily	noradrenaline transporter	Noradrenaline	IC50 = 615 nM	FNWRCCLIPACRRNHKKFCn	19	0	0.05	0.05	0	0.05	0.05	0	0.2	0.1	0	0.05	0.05	0.1	0.15	0	2	0	0	0	0	0	0	0	1	7	2	4	7	9	7	0	6	8	6	1	7	2.39985	0.15	0.4
22	22	1IMI	IM1	alpha	A superfamily	α7-homopentamer (nAChR)	nAChR	Unknown	VGVCCGYKLCHhCn	13	0.1428571428571428	0	0	0.1428571428571428	0.07142857142857142	0	0	0.2857142857142857	0	0.07142857142857142	0	0.07142857142857142	0.07142857142857142	0	0	0	0	0	0	0	0	1	0	1	4	3	2	2	7	3	1	7	6	1	2	2	1.39768	0	0
23	23	1IXT	GmIXA	psi	P superfamily	unknown	unknown	unknown	GCCSDPRCAWRCn	12	0.07692307692307693	0.07692307692307693	0.07692307692307693	0	0	0	0	0.3076923076923077	0	0	0.07692307692307693	0	0	0.1538461538461539	0	0	0	0.07692307692307693	0.07692307692307693	0	0	0	0	1	4	0	1	3	5	3	1	9	1	3	1	2	1.35654	0	0.3076923076923077
24	24	1JLP	PIIIF	psi	P superfamily	nAChR (unspecified)	nAChR	IC50 = 19 uM	SCNNSCQSHSDCASHCICTFRGCGAVN	27	0.07407407407407407	0	0.07407407407407407	0.03703703703703703	0	0.03703703703703703	0	0.2222222222222222	0.03703703703703703	0	0	0.07407407407407407	0	0.03703703703703703	0.03703703703703703	3	0	0.03703703703703703	0.1851851851851852	0.03703703703703703	0	0	0	0	4	2	3	6	9	3	1	17	8	2	0	2	2.78995	0	0
25	25	1K64	EI	alpha	A superfamily	α1/δ (nAChR)	nAChR	IC50 = 58-100 nM	GhhCCLYGSCRhFhGCYNALCCRKn	24	0.12	0	0.04	0	0.08	0	0	0.24	0.04	0.08	0	0	0.04	0.08	0	1	0	0	0.04	0	0	4	0	1	8	2	3	8	9	4	4	12	8	5	5	0	2.67405	0	0
26	26	1MII	MII	alpha	A superfamily	α3β2 (nAChR)	nAChR	IC50 = 0.39 nM	RDhCCYHPTCNMSNPQICn	18	0	0.1052631578947368	0	0	0	0.05263157894736842	0.05263157894736842	0.2105263157894737	0	0.05263157894736842	0	0.05263157894736842	0	0.05263157894736842	0.05263157894736842	2	0	0.05263157894736842	0.05263157894736842	0.05263157894736842	0	1	0	1	5	1	2	6	6	3	2	8	9	2	2	1	2.09832	0.3684210526315789	0.2105263157894737
27	27	1MTQ	GID	alpha	A superfamily	alpha-3-beta-2/CHRNA3-CHRNB2 nAChRs	nAChR	This toxin reversibly blocks alpha-3-beta-2/CHRNA3-CHRNB2 (IC50=3.1-5.1 nM), alpha-7/CHRNA7 (IC50=4.5-5.1 nM), and alpha-4-beta-2/CHRNA4-CHRNB2 (IC50=128.6-390 nM) nAChRs.	GCCSNPVCHLEHSNLCn	16	0.05882352941176471	0.05882352941176471	0	0.05882352941176471	0.1176470588235294	0	0	0.2352941176470588	0	0	0	0.1176470588235294	0	0	0	2	0.05882352941176471	0	0.1176470588235294	0	0	0	0	1	4	3	2	3	7	3	1	8	9	0	1	2	1.7159	0	0.2941176470588235
28	28	1MVJ	MVIIA	omega	O superfamily	N subtype (VSCC)	VSCC	IC50 = 0.013 nM	IRDcCCSNPACRVNNhHVC	19	0	0.05263157894736842	0.05263157894736842	0.1052631578947368	0	0.05263157894736842	0	0.2105263157894737	0	0	0	0.05263157894736842	0	0.1052631578947368	0	3	0	0.05263157894736842	0.05263157894736842	0	0	1	1	0	6	3	1	8	7	3	3	7	9	3	2	0	2.17535	0	0.3157894736842105
29	29	1MXN	AUIB	alpha	A superfamily	α3/β4 (nAChR)	nAChR	IC50 = 1.2 nM for Native form, and 0.1 nM for Ribbon Isomer	CKLKGQSCRKTSYDCCSGSCGRSGKCn	26	0.1481481481481481	0	0	0	0.03703703703703703	0	0	0.2222222222222222	0	0.03703703703703703	0	0	0.1481481481481481	0.07407407407407407	0.03703703703703703	0	0	0.03703703703703703	0.1851851851851852	0.03703703703703703	0	0	0	1	8	1	1	8	7	7	1	18	6	3	1	6	2.75009	0	0
30	30	1MXP	ALPHA-AUIB	alpha	A superfamily	α3/β4 (nAChR)	nAChR	IC50 = 1.2 nM for Native form, and 0.1 nM for Ribbon Isomer	GCCSYPPCFATNPDCn	15	0.0625	0.1875	0.0625	0	0	0	0	0.25	0.0625	0.0625	0	0	0	0	0	1	0	0.0625	0.0625	0.0625	0	0	0	1	2	0	2	2	5	1	1	10	4	2	1	0	1.57572	0.1875	0.375
31	31	1NOT	GIA	alpha	A superfamily	nAChR	nAChR	unknown	GCCSYPPCFATNPDCn	15	0.0625	0.1875	0.0625	0	0	0	0	0.25	0.0625	0.0625	0	0	0	0	0	1	0	0.0625	0.0625	0.0625	0	0	0	1	2	0	2	2	5	1	1	10	4	2	1	0	1.57572	0	0
32	32	1OMC	GVIA	omega	O superfamily	N-type Ca2+ channels (Cav2.2/CACNA1B)	Ca	IC50 = 3.7-38 pM	ECCNPACGRHYSCn	13	0.07142857142857142	0.07142857142857142	0.07142857142857142	0	0	0	0	0.2857142857142857	0	0.07142857142857142	0	0.07142857142857142	0	0.07142857142857142	0	1	0.07142857142857142	0	0.07142857142857142	0	0	0	0	1	4	0	2	3	4	3	1	8	4	2	1	2	1.44259	0.4285714285714285	0
33	33	1OMN	MVIIC	omega	O superfamily	P/Q-types Ca2+ channel (Cav2.1/CACNA1A)	Ca	IC50 = 0.60 nM	CKShGSSCShTSYNCCRSCNhYTKRCYn	27	0.03571428571428571	0	0	0	0	0	0	0.2142857142857143	0	0.1071428571428571	0	0	0.07142857142857142	0.07142857142857142	0	2	0	0	0.2142857142857143	0.07142857142857142	0	3	0	1	8	0	3	9	6	5	3	16	7	5	4	2	3.04629	0	0
34	34	1PEN	Pni1	alpha	A superfamily	mammalian alpha-3-beta-2/CHRNA3-CHRNB2	nAChR	IC50=7-68 nM	CKGKGAPCRKTMYDCCSGSCGRRGKCn	26	0.1851851851851852	0.03703703703703703	0.03703703703703703	0	0	0	0.03703703703703703	0.2222222222222222	0	0.03703703703703703	0	0	0.1481481481481481	0.1111111111111111	0	0	0	0.03703703703703703	0.07407407407407407	0.03703703703703703	0	0	0	1	9	0	1	8	7	8	1	17	6	4	1	7	2.76122	0.1111111111111111	0
35	35	1pqr	EIVA	alpha	A superfamily	α1/δ or α1/γ	nAChR	IC50 = 17 nM	GCCSLPPCAANNPDYCn	16	0.05882352941176471	0.1764705882352941	0.1176470588235294	0	0.05882352941176471	0	0	0.2352941176470588	0	0.05882352941176471	0	0	0	0	0	2	0	0.05882352941176471	0.05882352941176471	0	0	0	0	1	2	1	1	3	5	1	1	10	6	1	1	0	1.62577	0.1764705882352941	0.3529411764705883
36	36	1Q2J	SMIIIA	mu	M superfamily	NaV1.8 and NaV1.9	Na	IC50 = 160 nM for rNav1.6/SCN8A	GCCGPYhNAACHhCGCKVGRhhYCDRhSGGn	30	0.1935483870967742	0.03225806451612903	0.06451612903225806	0.03225806451612903	0	0	0	0.1935483870967742	0	0.06451612903225806	0	0.03225806451612903	0.03225806451612903	0.06451612903225806	0	1	0	0.03225806451612903	0.03225806451612903	0	0	5	0	1	11	1	3	10	7	5	6	17	10	4	6	-1	3.10537	0	0.1290322580645161
37	37	1QS3	GI	alpha	A superfamily	α1/δ nAChR	nAChR	Unknown	pRCCNGRRGCSSRWCRDHSRCC	22	0.09090909090909091	0	0	0	0	0	0	0.2727272727272727	0	0	0.04545454545454546	0.04545454545454546	0	0.2727272727272727	0	1	0	0.04545454545454546	0.1363636363636364	0	1	0	0	0	9	0	2	9	7	7	2	12	3	7	1	5	2.6019	0	0
38	38	1R9I	PIIIA	mu	M superfamily	tetrodotoxin (TTX)-sensitive VSSC	Tetrodoxin	IC50 = 36-41 nM for rNav1.4/SCN4A	CANPACGRHYSn	11	0.08333333333333333	0.08333333333333333	0.1666666666666667	0	0	0	0	0.1666666666666667	0	0.08333333333333333	0	0.08333333333333333	0	0.08333333333333333	0	1	0	0	0.08333333333333333	0	0	0	0	1	3	0	2	2	2	3	0	7	3	2	1	3	1.17827	0	0
39	39	1RMK	MrVIB	mu	M superfamily	Nav1.4/SCN4A	voltage-gated Na channels	unknown	pRLCCGFhKSCRSRQCKhHRCX	22	0.04545454545454546	0	0	0	0.04545454545454546	0	0	0.2272727272727273	0.04545454545454546	0	0	0.04545454545454546	0.09090909090909091	0.1818181818181818	0.04545454545454546	0	0	0	0.09090909090909091	0	1	2	0	0	10	1	2	10	7	7	3	8	8	5	3	4	2.49788	0.1363636363636364	0
40	40	1sbu	Evia Loop 2 Analog	delta	D superfamily	unknown	voltage-gated Na channels	unknown	ACSKKWEYCIVPILGFVYCCPGLICGPFVCV	31	0.0967741935483871	0.0967741935483871	0.03225806451612903	0.1290322580645161	0.06451612903225806	0.0967741935483871	0	0.1935483870967742	0.06451612903225806	0.06451612903225806	0.03225806451612903	0	0.06451612903225806	0	0	0	0.03225806451612903	0	0.03225806451612903	0	0	0	0	0	3	9	5	3	18	2	1	11	15	5	0	1	3.39606	0	0
41	41	1TCG	GIIIA	mu	M superfamily	NaV channel	Na	IC50 = 19-110 nM for rat Nav1.4/SCN4A.	GFASLXILKNG	11	0.1818181818181818	0	0.09090909090909091	0	0.1818181818181818	0.09090909090909091	0	0	0.09090909090909091	0	0	0	0.09090909090909091	0	0	1	0	0	0.09090909090909091	0	0	0	0	0	1	3	1	2	4	1	0	4	5	1	0	1	1.00213	0	0
42	42	1TR6	[K10]GVIA	omega	O superfamily	N-type (Cav2.2) Calcium Channel	Ca	IC50 = 3.7-38 pM for Cav2.2/CACNA1B.	RDCCThhKKCKDRQCKhQRCCAn	22	0	0	0.04347826086956522	0	0	0	0	0.2608695652173913	0	0	0	0	0.1739130434782609	0.1304347826086956	0.08695652173913043	0	0	0.08695652173913043	0	0.04347826086956522	0	3	0	1	13	0	0	14	6	8	5	11	9	3	4	3	2.62101	0.1304347826086956	0
43	43	1TT3	[K10]MVIIA	omega	O superfamily	N-type Ca2+ channel	Ca	IC50 = 0.67-208 nM for Cav2.2/CACNA1B calcium channels.	CKShGSSCSKTSYNCCRSCNhYTKRCYn	27	0.03571428571428571	0	0	0	0	0	0	0.2142857142857143	0	0.1071428571428571	0	0	0.1071428571428571	0.07142857142857142	0	2	0	0	0.2142857142857143	0.07142857142857142	0	2	0	1	8	0	3	9	6	6	2	16	7	5	3	4	3.06235	0	0
44	44	1TTK	MVIIA	omega	O superfamily	N-type Ca2+ channel	Ca	IC50 = 0.67-208 nM for Cav2.2/CACNA1B calcium channels.	CKGKGAKCSKLMYDCCTGSCRSGKCn	25	0.1538461538461539	0	0.03846153846153846	0	0.03846153846153846	0	0.03846153846153846	0.2307692307692308	0	0.03846153846153846	0	0	0.1923076923076923	0.03846153846153846	0	0	0	0.03846153846153846	0.1153846153846154	0.03846153846153846	0	0	0	1	8	1	1	7	8	7	1	17	7	2	1	6	2.62207	0	0
45	45	1UL2	GIC	alpha	A superfamily	α3β2	nAChR	IC50 ≈ 1.1 nM for the human α3β2 subunit.	CKGKGAKCSRLMYDCCTGSCRSGKCn	25	0.1538461538461539	0	0.03846153846153846	0	0.03846153846153846	0	0.03846153846153846	0.2307692307692308	0	0.03846153846153846	0	0	0.1538461538461539	0.07692307692307693	0	0	0	0.03846153846153846	0.1153846153846154	0.03846153846153846	0	0	0	1	8	1	1	7	8	7	1	17	6	3	1	6	2.65009	0	0
46	46	1V4Q	MVIIC	omega	O superfamily	P/Q and N-type	Ca	IC50 = 0.60 nM for P/Q-type calcium channels (Cav2.1/CACNA1A).	GCCSHPACAGNNQHICn	16	0.1176470588235294	0.05882352941176471	0.1176470588235294	0	0	0.05882352941176471	0	0.2352941176470588	0	0	0	0.1176470588235294	0	0	0.05882352941176471	2	0	0	0.05882352941176471	0	0	0	0	1	3	1	2	3	5	3	0	10	7	0	1	3	1.61475	0	0.3529411764705883
47	47	1WCT	TxVA	epsilon	E superfamily	unknown	Ca channels or G protein-coupled receptors.	unknown	CKGKGAPCRKTMYDCCKGRCGRRGRCn	26	0.1851851851851852	0.03703703703703703	0.03703703703703703	0	0	0	0.03703703703703703	0.2222222222222222	0	0.03703703703703703	0	0	0.1481481481481481	0.1851851851851852	0	0	0	0.03703703703703703	0	0.03703703703703703	0	0	0	1	11	0	1	10	7	10	1	15	6	6	1	9	2.90146	0	0
48	48	1XGA	GI	alpha	A superfamily	α1/δ nAChR	nAChR	Unknown	cCCcDGXCCTAAh	13	0.07692307692307693	0	0.1538461538461539	0	0	0	0	0.3076923076923077	0	0	0	0	0	0	0	0	0	0.07692307692307693	0	0.07692307692307693	0	1	2	0	4	0	0	4	4	0	4	9	1	2	3	-4	1.28728	0	0
49	49	1XGB	GI	alpha	A superfamily	α1/δ nAChR	nAChR	Unknown	ECCNPACGRHYSCn	13	0.07142857142857142	0.07142857142857142	0.07142857142857142	0	0	0	0	0.2857142857142857	0	0.07142857142857142	0	0.07142857142857142	0	0.07142857142857142	0	1	0.07142857142857142	0	0.07142857142857142	0	0	0	0	1	4	0	2	3	4	3	1	8	4	2	1	2	1.44259	0.2857142857142857	0
50	50	1XGC	GI	alpha	A superfamily	α1/δ nAChR	nAChR	Unknown	ECCNPACGRHYSCn	13	0.07142857142857142	0.07142857142857142	0.07142857142857142	0	0	0	0	0.2857142857142857	0	0.07142857142857142	0	0.07142857142857142	0	0.07142857142857142	0	1	0.07142857142857142	0	0.07142857142857142	0	0	0	0	1	4	0	2	3	4	3	1	8	4	2	1	2	1.44259	0	0
51	51	1YZ2	AM 2766	delta	D superfamily	Nav1.2	Na	Unknown	ECCNPACGRHYSCn	13	0.07142857142857142	0.07142857142857142	0.07142857142857142	0	0	0	0	0.2857142857142857	0	0.07142857142857142	0	0.07142857142857142	0	0.07142857142857142	0	1	0.07142857142857142	0	0.07142857142857142	0	0	0	0	1	4	0	2	3	4	3	1	8	4	2	1	2	1.44259	0	0
52	52	1ZLC	PIA	alpha	A superfamily	α6/α3β2β3 nAChR	nAChR	IC50 =1.7 nM for human chimeric α6/α3β2β3 nAChRs.	CKQAGESCDIFSQNCCVGTCAFICIEn	26	0.07407407407407407	0	0.07407407407407407	0.03703703703703703	0	0.1111111111111111	0	0.2222222222222222	0.07407407407407407	0	0	0	0.03703703703703703	0	0.07407407407407407	1	0.07407407407407407	0.03703703703703703	0.07407407407407407	0.03703703703703703	0	0	0	1	5	4	2	7	12	2	3	15	10	2	1	-1	2.77207	0	0
53	53	2AJW	cMII-6	alpha	A superfamily	alpha-6/alpha-3-beta-2-beta-3 nAChRs	nAChR	IC50=0.39 nM	RDPCCSNPVCTVHNPQICn	18	0	0.1578947368421053	0	0.1052631578947368	0	0.05263157894736842	0	0.2105263157894737	0	0	0	0.05263157894736842	0	0.05263157894736842	0.05263157894736842	2	0	0.05263157894736842	0.05263157894736842	0.05263157894736842	0	0	0	1	4	3	1	5	7	3	1	8	10	1	1	2	1.98622	0	0.2105263157894737
54	54	2AK0	cMII-7	alpha	A superfamily	alpha-6/alpha-3-beta-2-beta-3 nAChRs	nAChR	IC50=0.39 nM	GCCSNPVCHLEHSNLCGGAAGG	22	0.2272727272727273	0.04545454545454546	0.09090909090909091	0.04545454545454546	0.09090909090909091	0	0	0.1818181818181818	0	0	0	0.09090909090909091	0	0	0	2	0.04545454545454546	0	0.09090909090909091	0	0	0	0	0	3	3	2	3	7	2	1	13	9	0	0	1	2.07022	0.2727272727272727	0.2727272727272727
55	55	2BC7	[Sec2,8]-ImI	alpha	A superfamily	α7	nAChR	IC50 = 49.5 nM	GCCSNPVCHLEHSNLCGAGGAAG	23	0.2173913043478261	0.04347826086956522	0.1304347826086956	0.04347826086956522	0.08695652173913043	0	0	0.1739130434782609	0	0	0	0.08695652173913043	0	0	0	2	0.04347826086956522	0	0.08695652173913043	0	0	0	0	0	3	3	2	3	7	2	1	14	9	0	0	1	2.14129	0	0.4347826086956522
56	56	2BC8	[Sec2,3,8,12]-ImI	alpha	A superfamily	α7	nAChR	IC50 = 49.7 nM	GXCSDPRXAWRC	12	0.08333333333333333	0.08333333333333333	0.08333333333333333	0	0	0	0	0.1666666666666667	0	0	0.08333333333333333	0	0	0.1666666666666667	0	0	0	0.08333333333333333	0.08333333333333333	0	0	0	0	0	3	0	1	3	3	2	1	6	1	3	0	1	1.13424	0.5	0
57	57	2BR8	PnIA [A10L,D14K,sTy15Y]	alpha	A superfamily	mammalian alpha-3-beta-2/CHRNA3-CHRNB2	nAChR	IC50=7-68 nM	GXXSDPRXAWRX	12	0.08333333333333333	0.08333333333333333	0.08333333333333333	0	0	0	0	0	0	0	0.08333333333333333	0	0	0.1666666666666667	0	0	0	0.08333333333333333	0.08333333333333333	0	0	0	0	0	3	0	1	3	1	2	1	4	1	3	0	1	0.92796	0	0.3333333333333333
58	58	2BYP	ImI	alpha	A superfamily	neuronal alpha-3-beta-2/CHRNA3-CHRNB2 (human and rat)	nAChR	IC50=3 uM	GCCSLPPCALNNPKYCn	16	0.05882352941176471	0.1764705882352941	0.05882352941176471	0	0.1176470588235294	0	0	0.2352941176470588	0	0.05882352941176471	0	0	0.05882352941176471	0	0	2	0	0	0.05882352941176471	0	0	0	0	1	2	2	1	3	6	2	0	8	8	1	1	2	1.68194	0.1764705882352941	0.2941176470588235
59	59	2C9T	ImI	alpha	A superfamily	neuronal alpha-3-beta-2/CHRNA3-CHRNB2 (human and rat)	nAChR	IC50=3 uM	GCCSDPRCAWRX	12	0.08333333333333333	0.08333333333333333	0.08333333333333333	0	0	0	0	0.25	0	0	0.08333333333333333	0	0	0.1666666666666667	0	0	0	0.08333333333333333	0.08333333333333333	0	0	0	0	0	3	0	1	3	4	2	1	7	1	3	0	1	1.23738	0.5	0
60	60	2CCO	GVIA	omega	O superfamily	N-type calcium channel	Ca	IC50 = 3.7-38 pM for N-type calcium channels (Cav2.2/CACNA1B).	GCCSDPRCAWRC	12	0.08333333333333333	0.08333333333333333	0.08333333333333333	0	0	0	0	0.3333333333333333	0	0	0.08333333333333333	0	0	0.1666666666666667	0	0	0	0.08333333333333333	0.08333333333333333	0	0	0	0	0	3	0	1	3	5	2	1	8	1	3	0	1	1.34052	0.5	0
61	61	2EFZ	MrIIIE	mu	M superfamily	unknown	unknown	unknown	CKShGSSCShTSYNCCRSCNhYTKRCYn	27	0.03571428571428571	0	0	0	0	0	0	0.2142857142857143	0	0.1071428571428571	0	0	0.07142857142857142	0.07142857142857142	0	2	0	0	0.2142857142857143	0.07142857142857142	0	3	0	1	8	0	3	9	6	5	3	16	7	5	4	2	3.04629	0	0
62	62	2EW4	MRIA	chi	T superfamily	norepinephrine transporter	Norepinephrine	This toxin does not produce effects on the activity of the dopamine transporter (DAT/SLC6A3) and the serotonin transporter (SERT/SLC6A4).	VCCPFGGCHELCYCCD	16	0.125	0.0625	0	0.0625	0.0625	0	0	0.375	0.0625	0.0625	0	0.0625	0	0	0	0	0.0625	0.0625	0	0	0	0	0	0	3	2	3	2	9	1	2	9	5	2	0	-1	1.735	0	0
63	63	2FQC	pl14a	alpha/kappa	J superfamily	Kv1.6	K	Highly inhibits both nicotinic acetylcholine receptors (neuronal (IC50=8.7 uM for alpha-3/beta-4) and neuromuscular (IC50=0.54 uM for alpha-1/beta-1/epsilon/delta) subtypes) and the voltage-gated potassium channel Kv1.6/KCNA6 subtype (IC50=1.59 uM).	NGVCCGYKLCHhCn	13	0.1428571428571428	0	0	0.07142857142857142	0.07142857142857142	0	0	0.2857142857142857	0	0.07142857142857142	0	0.07142857142857142	0.07142857142857142	0	0	1	0	0	0	0	0	1	0	1	4	2	2	3	6	3	1	7	6	1	2	2	1.41265	0	0
64	64	2FR9	GI [S12>Benzoylphenylalanine]	alpha	A superfamily	nAChR	nAChR	IC50=3.8 uM	FPRPRICNLACRAGIGHKYPFCHCRn	25	0.07692307692307693	0.1153846153846154	0.07692307692307693	0	0.03846153846153846	0.07692307692307693	0	0.1538461538461539	0.07692307692307693	0.03846153846153846	0	0.07692307692307693	0.03846153846153846	0.1538461538461539	0	1	0	0	0	0	0	0	0	1	8	3	5	6	9	8	0	9	10	7	1	8	2.92142	0.2307692307692308	0.3461538461538461
65	65	2FRB	GI [N4 >Benzoylphenylalanine]	alpha	A superfamily	nAChR	nAChR	IC50=3.8 uM	ECCNPACGRHYXC	13	0.07692307692307693	0.07692307692307693	0.07692307692307693	0	0	0	0	0.3076923076923077	0	0.07692307692307693	0	0.07692307692307693	0	0.07692307692307693	0	1	0.07692307692307693	0	0	0	0	0	0	0	3	0	2	3	4	2	1	6	4	2	0	1	1.3395	0.4615384615384616	0
66	66	2GCZ	OmIA	alpha	A superfamily	α3β2	nAChR	This toxin blocks alpha-3-beta-2/CHRNA3-CHRNB2 (IC50=11 nM), alpha-7/CHRNA7 (IC50=27.1-59 nM (rat)/ 290 nM (human)), alpha-3-beta-4/CHRNA3-CHRNB4 (IC50=160 nM), and alpha-6/alpha-3-beta-2-beta-3 (CHRNA6/CHRNA3-CHRNB2-CHRNB3) (IC50=201 nM) nAChR	ECCXPACGRHYSC	13	0.07692307692307693	0.07692307692307693	0.07692307692307693	0	0	0	0	0.3076923076923077	0	0.07692307692307693	0	0.07692307692307693	0	0.07692307692307693	0	0	0.07692307692307693	0	0.07692307692307693	0	0	0	0	0	3	0	2	2	4	2	1	7	3	2	0	1	1.31247	0	0
67	67	2H8S	Vc1.1	alpha	A superfamily	Peripheral over CNS (α3β2)	nAChR	This toxin (native toxin Vc1a; hydroxylated and gamma-carboxylated) blocks alpha-9-alpha-10/CHRNA9-CHRNA10 nAChRs (IC50=62.9 nM). Inhibition of α3β2 receptors gave an IC50 of 7.3 uM.	GCCSHPACNVNNPHICGn	17	0.1111111111111111	0.1111111111111111	0.05555555555555555	0.05555555555555555	0	0.05555555555555555	0	0.2222222222222222	0	0	0	0.1111111111111111	0	0	0	3	0	0	0.05555555555555555	0	0	0	0	1	3	2	2	3	6	3	0	9	9	0	1	3	1.7259	0	0.2222222222222222
68	68	2I28	BuIA	alpha	A superfamily	numerous mammalian nAChR subtypes	nAChR	This peptide potently blocks numerous mammalian nAChR subtypes: alpha-6/alpha-3-beta-2 (CHRNA6/CHRNA3-CHRNB2) (IC50=0.258 nM) > alpha-6/alpha-3-beta-4 (CHRNA6/CHRNA3-CHRNB4) (IC50=1.54 nM) > alpha-3-beta-2 (CHRNA3-CHRNB2) (IC50=5.72 nM) > alpha-3-beta-4 (CHRNA3-CHRNB4)(IC50=27.7 nM) > alpha-4-beta-4 (CHRNA4-CHRNB4) (IC50=69.9 nM) > alpha-2-beta-4 (CHRNA2-CHRNB4) (IC50=121 nM) > alpha-7 (CHRNA7) (…	GCCSDPRCNYDHPEICn	16	0.05882352941176471	0.1176470588235294	0	0	0	0.05882352941176471	0	0.2352941176470588	0	0.05882352941176471	0	0.05882352941176471	0	0.05882352941176471	0	1	0.05882352941176471	0.1176470588235294	0.05882352941176471	0	0	0	0	1	6	1	2	5	5	3	3	9	6	2	1	0	1.81194	0	0.3529411764705883
69	69	2igu	ImI deamidated	alpha	A superfamily	neuronal alpha-3-beta-2/CHRNA3-CHRNB2 (human and rat)	nAChR	IC50=3 uM	GCCSTPPCAVLYCn	13	0.07142857142857142	0.1428571428571428	0.07142857142857142	0.07142857142857142	0.07142857142857142	0	0	0.2857142857142857	0	0.07142857142857142	0	0	0	0	0	0	0	0	0.07142857142857142	0.07142857142857142	0	0	0	1	1	2	1	0	6	1	0	9	4	1	1	1	1.31454	0	0.2857142857142857
70	70	2IH7	Amidated Pro6 Analogue of CMrVIA conotoxin	lambda	synthetic construct	unknown	nAChR	Unknown	GCCSDPRCAWRC	12	0.08333333333333333	0.08333333333333333	0.08333333333333333	0	0	0	0	0.3333333333333333	0	0	0.08333333333333333	0	0	0.1666666666666667	0	0	0	0.08333333333333333	0.08333333333333333	0	0	0	0	0	3	0	1	3	5	2	1	8	1	3	0	1	1.34052	0	0
71	71	2IHA	Amidated variant of CMrVIA conotoxin	lambda	synthetic construct	unknown	nAChR	Unknown	VCCGYPLCHhCn	11	0.08333333333333333	0.08333333333333333	0	0.08333333333333333	0.08333333333333333	0	0	0.3333333333333333	0	0.08333333333333333	0	0.08333333333333333	0	0	0	0	0	0	0	0	0	1	0	1	3	2	2	1	6	2	1	6	5	1	2	1	1.20944	0	0
72	72	2J15	CYCLIC MRIA	chi	T superfamily	neuronal noradrenaline transporter (NET/SLC6A2)	Norepinephrine	Unknown	VCCGYKLCHhCn	11	0.08333333333333333	0	0	0.08333333333333333	0.08333333333333333	0	0	0.3333333333333333	0	0.08333333333333333	0	0.08333333333333333	0.08333333333333333	0	0	0	0	0	0	0	0	1	0	1	4	2	2	2	6	3	1	6	5	1	2	2	1.2415	0	0
73	73	2JTU	IOTA-RXIA(38)	iota	I superfamily	NaV1.6	Na	Unknown	NGVCCGYKLCHhCAG	15	0.2	0	0.06666666666666667	0.06666666666666667	0.06666666666666667	0	0	0.2666666666666667	0	0.06666666666666667	0	0.06666666666666667	0.06666666666666667	0	0	1	0	0	0	0	0	1	0	0	3	2	2	3	6	2	1	8	6	1	1	1	1.52475	0	0
74	74	2JUQ	RgIA [P6V]	alpha	A superfamily	rat alpha-9-alpha-10/CHRNA9-CHRNA10 nAChR	nAChR and GABA(B)	unknown	GhSFCKADEKhCEYHADCCNCCLSGICAhSTNWILPGC	38	0.07894736842105263	0.02631578947368421	0.07894736842105263	0	0.05263157894736842	0.05263157894736842	0	0.2105263157894737	0.02631578947368421	0.02631578947368421	0.02631578947368421	0.02631578947368421	0.05263157894736842	0	0	2	0.05263157894736842	0.05263157894736842	0.07894736842105263	0.02631578947368421	0	3	0	0	10	4	4	11	14	3	7	20	15	3	3	-4	4.07043	0	0
75	75	2JUR	RgIA [D5E]	alpha	A superfamily	rat alpha-9-alpha-10/CHRNA9-CHRNA10 nAChR	nAChR and GABA(B)	unknown	GCCSDVRCRYRCR	13	0.07692307692307693	0	0	0.07692307692307693	0	0	0	0.3076923076923077	0	0.07692307692307693	0	0	0	0.3076923076923077	0	0	0	0.07692307692307693	0.07692307692307693	0	0	0	0	0	5	1	1	5	5	4	1	7	1	5	0	3	1.56282	0.2307692307692308	0
76	76	2JUS	RgIA [Y10W]	alpha	A superfamily	rat alpha-9-alpha-10/CHRNA9-CHRNA10 nAChR	nAChR and GABA(B)	unknown	GCCSEPRCRYRCR	13	0.07692307692307693	0.07692307692307693	0	0	0	0	0	0.3076923076923077	0	0.07692307692307693	0	0	0	0.3076923076923077	0	0	0.07692307692307693	0	0.07692307692307693	0	0	0	0	0	5	0	1	5	4	4	1	6	2	5	0	3	1.57483	0.2307692307692308	0
77	77	2JUT	RgIA	alpha	A superfamily	rat alpha-9-alpha-10/CHRNA9-CHRNA10 nAChR	nAChR and GABA(B)	unknown	GCCSDPRCRWRCR	13	0.07692307692307693	0.07692307692307693	0	0	0	0	0	0.3076923076923077	0	0	0.07692307692307693	0	0	0.3076923076923077	0	0	0	0.07692307692307693	0.07692307692307693	0	0	0	0	0	5	0	1	5	5	4	1	7	1	5	0	3	1.58383	0	0
78	78	2KM9	FVIA	omega	O superfamily	unknown	unknown	unknown	GCCSDPRCRYRCR	13	0.07692307692307693	0.07692307692307693	0	0	0	0	0	0.3076923076923077	0	0.07692307692307693	0	0	0	0.3076923076923077	0	0	0	0.07692307692307693	0.07692307692307693	0	0	0	0	0	5	0	1	5	4	4	1	7	1	5	0	3	1.5608	0	0
79	79	2LER	Pc16a	0	0	No target.	None.	No effect on nAChR.	CKGTGKSCSRIAYNCCTGSCRSGKC	25	0.16	0	0.04	0	0	0.04	0	0.24	0	0.04	0	0	0.12	0.08	0	1	0	0	0.16	0.08	0	0	0	0	5	1	1	6	7	5	0	17	5	3	0	5	2.5609	0	0
80	80	2LMZ	Im23a	kappa	K superfamily	unknown	unknown	IC50 > 50 uM (no effect)	SCSCKRNFLCC	11	0	0	0	0	0.09090909090909091	0	0	0.3636363636363636	0.09090909090909091	0	0	0	0.09090909090909091	0.09090909090909091	0	1	0	0	0.1818181818181818	0	0	0	0	0	2	1	1	3	6	2	0	6	3	2	0	2	1.24748	0.2727272727272727	0
81	81	2LO9	BuIIIB	mu	M superfamily	voltage-gated Na channels	Na	This synthetic toxin potently blocks rNav1.4/SCN4A (Kd=0.34-3.6 nM), rNav1.2/SCN2A (Kd=13 nM), rNav1.3/SCN3A (Kd=200 nM), rNav1.1/SCN1A (Kd=360 nM), mNav1.6/SCN8A (IC50=1.8 uM), rNav1.5/SCN5A (IC50=9 uM), rNav1.6/SCN8A (IC50>30 uM).	IPYCGQTGAECYSWCIKQDLSKDWCCDFVKDIRMNPPADKCP	42	0.04761904761904762	0.09523809523809523	0.04761904761904762	0.02380952380952381	0.02380952380952381	0.07142857142857142	0.02380952380952381	0.1428571428571428	0.02380952380952381	0.04761904761904762	0.04761904761904762	0	0.09523809523809523	0.02380952380952381	0.04761904761904762	1	0.02380952380952381	0.119047619047619	0.04761904761904762	0.02380952380952381	0	0	0	0	11	5	5	14	15	5	6	18	18	6	0	-1	4.81631	0	0.4761904761904762
82	82	2LOC	[D-Ala2]BuIIIB	mu	M superfamily	voltage-gated sodium channels	Na	This synthetic toxin potently blocks rNav1.4/SCN4A (Kd=0.34-3.6 nM), rNav1.2/SCN2A (Kd=13 nM), rNav1.3/SCN3A (Kd=200 nM), rNav1.1/SCN1A (Kd=360 nM), mNav1.6/SCN8A (IC50=1.8 uM), rNav1.5/SCN5A (IC50=9 uM), rNav1.6/SCN8A (IC50>30 uM).	VGERCCKNGKRGCGRWCRDHSRCCn	24	0.16	0	0	0.04	0	0	0	0.24	0	0	0.04	0.04	0.08	0.2	0	1	0.04	0.04	0.04	0	0	0	0	1	11	1	2	10	8	9	2	13	6	6	1	7	2.77618	0.12	0.4
83	83	2LR9	TIA	rho	R superfamily	alpha-1B adrenergic receptors (ADRA1B)	Adrenoreceptor	IC50 = 27 nM for wild-type TIA.	VXERCCKNGKRGCGRWCRDHSRCCn	24	0.12	0	0	0.04	0	0	0	0.24	0	0	0.04	0.04	0.08	0.2	0	1	0.04	0.04	0.04	0	0	0	0	1	11	1	2	10	8	9	2	12	6	6	1	7	2.71913	0.12	0.48
84	84	2lu6	MIDI PEPTIDE DESIGNED BASED ON M-CONOTOXINS	MU	M superfamily	unknown	unknown	TK	FNWRCCLIPACRRNHKKFCn	19	0	0.05	0.05	0	0.05	0.05	0	0.2	0.1	0	0.05	0.05	0.1	0.15	0	2	0	0	0	0	0	0	0	1	7	2	4	7	9	7	0	6	8	6	1	7	2.39985	0.25	0.2
85	85	2LXG	KIIIA	mu	M superfamily	Nav1.4	Na	This toxin potently blocks Nav1.2/SCN2A (IC505-124 nM), Nav1.4/SCN4A (IC50=20-90 nM), and Nav1.7/SCN9A (IC50=290-413 nM).	CNCSRWARDHSRCC	14	0	0	0.07142857142857142	0	0	0	0	0.2857142857142857	0	0	0.07142857142857142	0.07142857142857142	0	0.2142857142857143	0	1	0	0.07142857142857142	0.1428571428571428	0	0	0	0	0	5	0	2	5	5	4	1	8	2	4	0	3	1.68286	0	0
86	86	2LZ5	TxIB	alpha	A superfamily	α6/α3β2β3	nAChR	This conotoxin is a subtype-specific blocker of alpha-6/alpha-3-beta-2-beta-3 (CHRNA6/CHRNA3-CHRNB2-CHRNB3) nAChRs nicotinic acetylcholine receptors (nAChRs) (IC50=28.4 nM).	CCNCSSKWCRDHSRCCn	16	0	0	0	0	0	0	0	0.3529411764705883	0	0	0.05882352941176471	0.05882352941176471	0.05882352941176471	0.1176470588235294	0	1	0	0.05882352941176471	0.1764705882352941	0	0	0	0	1	6	0	2	5	7	5	1	11	3	3	1	4	1.89314	0	0.3529411764705883
87	87	2M3I	Alpha4/6-Conotoxin TxIC	alpha	A superfamily	α3β4	nAChR	IC50 = 12.5 nM for rat α3β4 nAChRs.	GCCSDPPCRNKHPDLCn	16	0.05882352941176471	0.1764705882352941	0	0	0.05882352941176471	0	0	0.2352941176470588	0	0	0	0.05882352941176471	0.05882352941176471	0.05882352941176471	0	1	0	0.1176470588235294	0.05882352941176471	0	0	0	0	1	6	1	1	5	5	4	2	9	7	1	1	2	1.74594	0.3529411764705883	0
88	88	2m61	Ar1446	mu	M superfamily	unknown	voltage-gated Na channels	unknown	GCCSHPVCSAMSPICn	15	0.0625	0.125	0.0625	0.0625	0	0.0625	0.0625	0.25	0	0	0	0.0625	0	0	0	0	0	0	0.1875	0	0	0	0	1	2	2	1	0	7	2	0	10	6	0	1	2	1.49374	0.1875	0.375
89	89	2m62	Ar1248	tau	T superfamily	unknown	unknown	unknown	CCRLACGLGCHhCCn	14	0.1333333333333333	0	0.06666666666666667	0	0.1333333333333333	0	0	0.4	0	0	0	0.06666666666666667	0	0.06666666666666667	0	0	0	0	0	0	0	1	0	1	4	2	1	2	8	3	1	10	4	1	2	2	1.45477	0.2	0
90	90	2MD6	Lo1a	alpha	A superfamily	neuronal nAChRs alpha-7/CHRNA7	nAChR	IC50=3.24 uM	GVCCGVSFCYhC	12	0.1666666666666667	0	0	0.1666666666666667	0	0	0	0.3333333333333333	0.08333333333333333	0.08333333333333333	0	0	0	0	0	0	0	0	0.08333333333333333	0	0	1	0	0	1	2	2	1	7	0	1	7	3	2	1	-1	1.23544	0	0
91	91	2MDQ	4/7-Conotoxin LvIA	alpha	A superfamily	α3β2 vs. α6/α3β2β3	nAChR	IC50 = 8.7 nM for rat α3β2 nAChRs. This toxin blocks alpha-3-beta-2/CHRNA3-CHRNB2 nAChR with high selectivity (IC50=8.67 nM (on rat) and 17.5 (on human)).	EGCCSNPACRTNHPEVCD	18	0.05555555555555555	0.1111111111111111	0.05555555555555555	0.05555555555555555	0	0	0	0.2222222222222222	0	0	0	0.05555555555555555	0	0.05555555555555555	0	2	0.1111111111111111	0.05555555555555555	0.05555555555555555	0.05555555555555555	0	0	0	0	5	1	1	6	5	2	3	9	8	1	0	-1	1.91903	0.1666666666666667	0.2222222222222222
92	92	2MFX	Vc1.1 [C2(Agl),C8(Agl)]	alpha	A superfamily	alpha-9-alpha-10/CHRNA9-CHRNA10 nAChRs	nAChR	IC50=62.9 nM	GCCSHPACNVDHPEICn	16	0.05882352941176471	0.1176470588235294	0.05882352941176471	0.05882352941176471	0	0.05882352941176471	0	0.2352941176470588	0	0	0	0.1176470588235294	0	0	0	1	0.05882352941176471	0.05882352941176471	0.05882352941176471	0	0	0	0	1	5	2	2	3	6	3	2	9	8	0	1	1	1.68484	0.1764705882352941	0.3529411764705883
93	93	2MFY	Vc1.1 [C2(Agl),C8(Agl)]	alpha	A superfamily	alpha-9-alpha-10/CHRNA9-CHRNA10 nAChRs	nAChR	IC50=62.9 nM	GCSDPRNYDHPEICn	14	0.06666666666666667	0.1333333333333333	0	0	0	0.06666666666666667	0	0.1333333333333333	0	0.06666666666666667	0	0.06666666666666667	0	0.06666666666666667	0	1	0.06666666666666667	0.1333333333333333	0.06666666666666667	0	0	0	0	1	6	1	2	5	3	3	3	7	6	2	1	0	1.60566	0.2	0.2666666666666667
94	94	2MG6	Vc1.1 [C3(Agl),C16(Agl)]	alpha	A superfamily	alpha-9-alpha-10/CHRNA9-CHRNA10 nAChRs	nAChR	IC50=62.9 nM	GCSDPRNYDHPEICn	14	0.06666666666666667	0.1333333333333333	0	0	0	0.06666666666666667	0	0.1333333333333333	0	0.06666666666666667	0	0.06666666666666667	0	0.06666666666666667	0	1	0.06666666666666667	0.1333333333333333	0.06666666666666667	0	0	0	0	1	6	1	2	5	3	3	3	7	6	2	1	0	1.60566	0.2	0
95	95	2MOA	Imi1	alpha	A superfamily	neuronal alpha-3-beta-2/CHRNA3-CHRNB2 (human and rat)	nAChR	IC50=3 uM	GCSDPRCNYDHPEIn	14	0.06666666666666667	0.1333333333333333	0	0	0	0.06666666666666667	0	0.1333333333333333	0	0.06666666666666667	0	0.06666666666666667	0	0.06666666666666667	0	1	0.06666666666666667	0.1333333333333333	0.06666666666666667	0	0	0	0	1	6	1	2	5	3	3	3	7	6	2	1	0	1.60566	0.4	0.2666666666666667
96	96	2MSO	GmIXA cyclic	psi	P superfamily	unknown	unknown	unknown	GXASDPRCAWRCn	12	0.07692307692307693	0.07692307692307693	0.1538461538461539	0	0	0	0	0.1538461538461539	0	0	0.07692307692307693	0	0	0.1538461538461539	0	0	0	0.07692307692307693	0.07692307692307693	0	0	0	0	1	4	0	1	3	3	3	1	8	1	3	1	2	1.22133	0	0.3076923076923077
97	97	2MSQ	cBru9a	P	synthetic construct	High-voltage-activated	Ca	Unknown	SCNNSCQSHSDCASHCICTFRGCGAVNGLP	30	0.1	0.03333333333333333	0.06666666666666667	0.03333333333333333	0.03333333333333333	0.03333333333333333	0	0.2	0.03333333333333333	0	0	0.06666666666666667	0	0.03333333333333333	0.03333333333333333	3	0	0.03333333333333333	0.1666666666666667	0.03333333333333333	0	0	0	0	4	3	3	6	10	3	1	18	10	2	0	2	3.05726	0	0
98	98	2MTO	RgIA [Cys2Agl,Cys8Agl]	alpha	A superfamily	rat alpha-9-alpha-10/CHRNA9-CHRNA10 nAChR	nAChR and GABA(B)	unknown	SCGGSCFGGCWhGCSCYARTCFRDGLP	27	0.2222222222222222	0.03703703703703703	0.03703703703703703	0	0.03703703703703703	0	0	0.2222222222222222	0.07407407407407407	0.03703703703703703	0.03703703703703703	0	0	0.07407407407407407	0	0	0	0.03703703703703703	0.1111111111111111	0.03703703703703703	0	1	0	0	4	1	4	4	10	2	2	18	3	6	1	0	2.79106	0	0
99	99	2MTT	RgIA [Cys3Agl,Cys12Agl]	alpha	A superfamily	rat alpha-9-alpha-10/CHRNA9-CHRNA10 nAChR	nAChR and GABA(B)	unknown	GCSDPRRYRCR	11	0.09090909090909091	0.09090909090909091	0	0	0	0	0	0.1818181818181818	0	0.09090909090909091	0	0	0	0.3636363636363636	0	0	0	0.09090909090909091	0.09090909090909091	0	0	0	0	0	5	0	1	5	2	4	1	5	1	5	0	3	1.35452	0	0
100	100	2MTU	RgIA [Cys3Agl,Cys12Agl]	alpha	A superfamily	rat alpha-9-alpha-10/CHRNA9-CHRNA10 nAChR	nAChR and GABA(B)	unknown	GCSDPRCRYRR	11	0.09090909090909091	0.09090909090909091	0	0	0	0	0	0.1818181818181818	0	0.09090909090909091	0	0	0	0.3636363636363636	0	0	0	0.09090909090909091	0.09090909090909091	0	0	0	0	0	5	0	1	5	2	4	1	5	1	5	0	3	1.35452	0	0
101	101	2MW7	Mo3964	mu	M superfamily	unknown	voltage-gated K channels	unknown	GCSDPRCRYRR	11	0.09090909090909091	0.09090909090909091	0	0	0	0	0	0.1818181818181818	0	0.09090909090909091	0	0	0	0.3636363636363636	0	0	0	0.09090909090909091	0.09090909090909091	0	0	0	0	0	5	0	1	5	2	4	1	5	1	5	0	3	1.35452	0	0
102	102	2N07	hVc1.1	alpha	A superfamily	alpha-9-alpha-10/CHRNA9-CHRNA10 nAChRs	nAChR	IC50=62.9 nM	DGECGDKDEPCCGRPDGAKVCNDPWVCILTSSRCENP	37	0.1081081081081081	0.1081081081081081	0.02702702702702703	0.05405405405405406	0.02702702702702703	0.02702702702702703	0	0.1621621621621622	0	0	0.02702702702702703	0	0.05405405405405406	0.05405405405405406	0	2	0.08108108108108109	0.1351351351351351	0.05405405405405406	0.02702702702702703	0	0	0	0	12	4	1	14	11	4	8	19	15	3	0	-4	3.9562	0	0
103	103	2N7F	MfVIA	mu	M superfamily	Nav1.4/SCN4A	voltage-gated Na channels	IC50=81 nM	GHCSDPRFNYDHPEICGGAAGG	22	0.2272727272727273	0.09090909090909091	0.09090909090909091	0	0	0.04545454545454546	0	0.09090909090909091	0.04545454545454546	0.04545454545454546	0	0.09090909090909091	0	0.04545454545454546	0	1	0.04545454545454546	0.09090909090909091	0.04545454545454546	0	0	0	0	0	6	1	4	5	4	3	3	12	7	3	0	0	2.24529	0	0.4545454545454545
104	104	2N8E	cyclic PVIIA	kappa	O1 superfamily	Shaker	K	IC50 = 57-80 nM for drosophila Shaker channel.	RDCQEKWEYCIVPILGFVYCCPGLICGPFVCV	32	0.09375	0.09375	0	0.125	0.0625	0.09375	0	0.1875	0.0625	0.0625	0.03125	0	0.03125	0.03125	0.03125	0	0.0625	0.03125	0	0	0	0	0	0	5	9	5	6	18	2	3	10	16	6	0	-1	3.63825	0	0
105	105	2nav	EXENDIN-4, ALPHA/KAPPA-CONOTOXIN PL14A CHIMERA	ALPHA	A superfamily	TK	nAChR	TK	CRIhNQKCFQHLDDCCSRKCNRFNKCVLPETGGG	34	0.08823529411764706	0.02941176470588235	0	0.02941176470588235	0.05882352941176471	0.02941176470588235	0	0.1764705882352941	0.05882352941176471	0	0	0.02941176470588235	0.08823529411764706	0.08823529411764706	0.05882352941176471	3	0.02941176470588235	0.05882352941176471	0.02941176470588235	0.02941176470588235	0	1	0	0	11	4	3	15	12	7	4	13	16	5	1	3	3.87633	0	0
106	106	2naw	EXENDIN-4, ALPHA/KAPPA-CONOTOXIN PL14A CHIMERA	ALPHA	A superfamily	TK	nAChR	TK	HGEGTFTSDCSKQCEEGIGHKYPFCHCRn	28	0.1379310344827586	0.03448275862068965	0	0	0	0.03448275862068965	0	0.1379310344827586	0.06896551724137931	0.03448275862068965	0	0.103448275862069	0.06896551724137931	0.03448275862068965	0.03448275862068965	0	0.103448275862069	0.03448275862068965	0.06896551724137931	0.06896551724137931	0	0	0	1	11	1	6	8	7	7	4	14	11	4	1	3	3.16137	0	0.2413793103448276
107	107	2nay	BT1.8	alpha	A superfamily	α6/α3β2β3 and α3β2 nicotinic acetylcholine	nAChR	unknown	HGEGTFTSDLSKQMEEEAVRCFIECLKGIGHKYPFCHCR	39	0.1025641025641026	0.02564102564102564	0.02564102564102564	0.02564102564102564	0.05128205128205128	0.05128205128205128	0.02564102564102564	0.1025641025641026	0.07692307692307693	0.02564102564102564	0	0.07692307692307693	0.07692307692307693	0.05128205128205128	0.02564102564102564	0	0.1282051282051282	0.02564102564102564	0.05128205128205128	0.05128205128205128	0	0	0	0	14	5	7	12	13	8	6	14	19	6	0	2	4.47794	0	0.1538461538461539
108	108	2NS3	BuIA	alpha	A superfamily	alpha-6/alpha-3-beta-2 (CHRNA6/CHRNA3-CHRNB2)	nAChR	IC50=0.258 nM	GCCSNPACILNNPNQCn	16	0.05882352941176471	0.1176470588235294	0.05882352941176471	0	0.05882352941176471	0.05882352941176471	0	0.2352941176470588	0	0	0	0	0	0	0.05882352941176471	4	0	0	0.05882352941176471	0	0	0	0	1	1	2	0	5	6	1	0	8	9	0	1	1	1.64881	0	0.2352941176470588
109	109	2p4l	I1-superfamily conotoxin	iota	I1 superfamily	NaV1.6. This toxin acts on Nav1.6/SCN8A > Nav1.2/SCN2A > Nav1.7/SCN9A sodium channels.	Na	Unknown	GCCSTPPCAVLYCn	13	0.07142857142857142	0.1428571428571428	0.07142857142857142	0.07142857142857142	0.07142857142857142	0	0	0.2857142857142857	0	0.07142857142857142	0	0	0	0	0	0	0	0	0.07142857142857142	0.07142857142857142	0	0	0	1	1	2	1	0	6	1	0	9	4	1	1	1	1.31454	0	0
110	110	2uz6	TxIA[A10L]	alpha	A superfamily	rat alpha-3-beta-2/CHRNA3-CHRNB2	nAChR	IC50=3.5 nM	GhSFCKADEKhCEYHADCCNCCLSGICAhSTNWILPGCSTSSFFKI	46	0.06521739130434782	0.02173913043478261	0.06521739130434782	0	0.04347826086956522	0.06521739130434782	0	0.1739130434782609	0.06521739130434782	0.02173913043478261	0.02173913043478261	0.02173913043478261	0.06521739130434782	0	0	2	0.04347826086956522	0.04347826086956522	0.1304347826086956	0.04347826086956522	0	3	0	0	11	5	6	12	17	4	7	24	17	5	3	-3	4.9694	0	0
111	111	2YEN	CnIIIC	mu	M superfamily	NaV1.2/1.4	Na	IC50 = 1.3 nM for skeletal muscle rNav1.4/SCN4A.	GCCSRPPCILNNPDLC	16	0.0625	0.1875	0	0	0.125	0.0625	0	0.25	0	0	0	0	0	0.0625	0	2	0	0.0625	0.0625	0	0	0	0	0	2	3	0	4	7	1	1	7	8	1	0	0	1.68793	0.1875	0.25
112	112	2yyf	MR12	Mu	I2 superfamily	unknown	unknown	unknown	pGCCNGPKGCSSKWCRDHARCCn	22	0.1304347826086956	0.04347826086956522	0.04347826086956522	0	0	0	0	0.2608695652173913	0	0	0.04347826086956522	0.04347826086956522	0.08695652173913043	0.08695652173913043	0	1	0	0.04347826086956522	0.08695652173913043	0	1	0	0	1	8	0	2	7	7	6	2	14	6	3	2	4	2.38566	0.1304347826086956	0.2608695652173913
113	113	3ZKT	CnVA	tau	T superfamily	G-coupled somatostatin sst3 receptor (SSTR3)	somatostatin	Ki = 1.5 uM for SSTR3	DWEYHAHPKhNSXWT	15	0	0.06666666666666667	0.06666666666666667	0	0	0	0	0	0	0.06666666666666667	0.1333333333333333	0.1333333333333333	0.06666666666666667	0	0	1	0.06666666666666667	0.06666666666666667	0.06666666666666667	0.06666666666666667	0	1	0	0	6	0	5	5	2	3	3	4	7	3	1	0	1.76877	0.2	0
114	114	4b1q	CcTx	kappa/alpha	0	Unknown	Na	Unknown	ECCHRQLLCCLRFVn	14	0	0	0	0.06666666666666667	0.2	0	0	0.2666666666666667	0.06666666666666667	0	0	0.06666666666666667	0	0.1333333333333333	0.06666666666666667	0	0.06666666666666667	0	0	0	0	0	0	1	5	4	2	4	9	4	1	5	7	3	1	3	1.72408	0	0
115	115	4TTL	Vc1.1 [insC_GGAAGG] cyclic	alpha	A superfamily	alpha-9-alpha-10/CHRNA9-CHRNA10 nAChRs	nAChR	IC50=62.9 nM	AhWLVPSQITTCCGYNhGTMChSCMCTNTC	30	0.06666666666666667	0.03333333333333333	0.03333333333333333	0.03333333333333333	0.03333333333333333	0.03333333333333333	0.06666666666666667	0.2	0	0.03333333333333333	0.03333333333333333	0	0	0	0.03333333333333333	2	0	0	0.06666666666666667	0.1666666666666667	0	3	0	0	3	3	2	6	12	0	3	16	12	2	3	-3	3.21359	0	0.1333333333333333
116	116	4X9Z	GeXXA	delta	D superfamily	rat alpha-9-alpha-10 (CHRNA9/CHRNA10)	nAChR	IC50=1.2 nM	GCCXXXXPRCNYDHPXXICGGAAGG	25	0.2	0.08	0.08	0	0	0.04	0	0.16	0	0.04	0	0.04	0	0.04	0	1	0	0.04	0	0	0	0	0	0	3	1	2	3	5	2	1	12	5	2	0	1	1.835	0.12	0.4
117	117	5JME	PeIA	alpha	A superfamily	alpha-9-alpha-10/CHRNA9-CHRNA10 nAChR	nAChR	IC50=6.9-54.9 nM	VHRPCQSVRPGRVWGKCCLTRLCSTMCCARADCTCVYHTWRGXXGCSCVM	50	0.08	0.04	0.04	0.1	0.04	0	0.04	0.2	0	0.02	0.04	0.04	0.02	0.12	0.02	0	0	0.02	0.06	0.08	0	0	0	0	10	7	5	9	21	9	1	24	15	9	0	8	5.37326	0	0
118	118	5t6t	PNMRCL-013	ALPHA	A superfamily	TK	nAChR	TK	GCCSHPACSVNHPELCn	16	0.05882352941176471	0.1176470588235294	0.05882352941176471	0.05882352941176471	0.05882352941176471	0	0	0.2352941176470588	0	0	0	0.1176470588235294	0	0	0	1	0.05882352941176471	0	0.1176470588235294	0	0	0	0	1	4	2	2	2	6	3	1	9	8	0	1	2	1.65683	0.1764705882352941	0.2352941176470588
119	119	5t90	LsIA	alpha	A superfamily	unknown	nAChR	unknown	STCCGYRMCVPCn	12	0.07692307692307693	0.07692307692307693	0	0.07692307692307693	0	0	0.07692307692307693	0.3076923076923077	0	0.07692307692307693	0	0	0	0.07692307692307693	0	0	0	0	0.07692307692307693	0.07692307692307693	0	0	0	1	2	1	1	1	6	2	0	8	3	2	1	2	1.32159	0	0
120	120	5UG3	GID	alpha	A superfamily	alpha-3-beta-2/CHRNA3-CHRNB2 nAChRs	nAChR	This toxin reversibly blocks alpha-3-beta-2/CHRNA3-CHRNB2 (IC50=3.1-5.1 nM), alpha-7/CHRNA7 (IC50=4.5-5.1 nM), and alpha-4-beta-2/CHRNA4-CHRNB2 (IC50=128.6-390 nM) nAChRs.	SGCCSNPACRVNNPCn	15	0.0625	0.125	0.0625	0.0625	0	0	0	0.25	0	0	0	0	0	0.0625	0	3	0	0	0.125	0	0	0	0	1	2	1	0	4	5	2	0	9	6	1	1	2	1.52368	0.25	0.375
121	121	5UG5	GID	alpha	A superfamily	alpha-3-beta-2/CHRNA3-CHRNB2 nAChRs	nAChR	IC50 = 128–152 nM for rat α4β2 nAChR.	IRDECCSNPVCRVNNhHVC	19	0	0.05263157894736842	0	0.1578947368421053	0	0.05263157894736842	0	0.2105263157894737	0	0	0	0.05263157894736842	0	0.1052631578947368	0	3	0.05263157894736842	0.05263157894736842	0.05263157894736842	0	0	1	0	0	6	4	1	8	8	3	3	6	11	2	1	0	2.1594	0.2105263157894737	0.3157894736842105
122	122	5XGL	LvIA	alpha	A superfamily	rat alpha-3-beta-2/CHRNA3-CHRNB2 nAChR	nAChR	IC50=8.67 nM	IRDECCSNPACRYNNhHVC	19	0	0.05263157894736842	0.05263157894736842	0.05263157894736842	0	0.05263157894736842	0	0.2105263157894737	0	0.05263157894736842	0	0.05263157894736842	0	0.1052631578947368	0	3	0.05263157894736842	0.05263157894736842	0.05263157894736842	0	0	1	0	0	6	2	2	8	6	3	3	7	9	3	1	0	2.19538	0	0.2105263157894737
123	123	5znu	BU8	OMEGA	O superfamily	Cav2.2/CACNA1B	Ca	IC(50)=89 nM	GCCSHPACNVDHPEICn	16	0.05882352941176471	0.1176470588235294	0.05882352941176471	0.05882352941176471	0	0.05882352941176471	0	0.2352941176470588	0	0	0	0.1176470588235294	0	0	0	1	0.05882352941176471	0.05882352941176471	0.05882352941176471	0	0	0	0	1	5	2	2	3	6	3	2	9	8	0	1	1	1.68484	0.1764705882352941	0.3529411764705883
124	124	6BX9	reg3b	mu	M superfamily	unknown	voltage-gated Na channels	unknown	CKRKGSSCRRTSYDCCTGSCRNGKCn	25	0.1153846153846154	0	0	0	0	0	0	0.2307692307692308	0	0.03846153846153846	0	0	0.1153846153846154	0.1538461538461539	0	1	0	0.03846153846153846	0.1538461538461539	0.07692307692307693	0	0	0	1	9	0	1	9	6	8	1	17	4	5	1	7	2.76511	0	0
125	125	6CEG	MoVIB	omega	O superfamily	Cav2.2	Ca	This toxin potently blocks mammalian N-type calcium channels (Cav2.2/CACNA1B) (IC50=330 nM on human channels).	CCTALCSRYHCLPCC	15	0	0.06666666666666667	0.06666666666666667	0	0.1333333333333333	0	0	0.4	0	0.06666666666666667	0	0.06666666666666667	0	0.06666666666666667	0	0	0	0	0.06666666666666667	0.06666666666666667	0	0	0	0	2	2	2	1	8	2	0	9	4	2	0	2	1.65999	0	0
126	126	6CEI	GXIA	iota	I3 superfamily	voltage sensor of voltage gated potassium and sodium channels.	K and Na ion channels	unknown	CKPhGSKCShSMRDCCTTCISYTKRCRKYY	30	0.03333333333333333	0.03333333333333333	0	0	0	0.03333333333333333	0.03333333333333333	0.2	0	0.1	0	0	0.1333333333333333	0.1	0	0	0	0.03333333333333333	0.1333333333333333	0.1	0	2	0	0	10	1	3	10	8	7	3	15	9	6	2	4	3.48798	0	0
127	127	6CGX	Vc1.1 [D11E,E14A,insC_GGAAGG] cyclic	alpha	A superfamily	alpha-9-alpha-10/CHRNA9-CHRNA10 nAChRs	nAChR	IC50=62.9 nM	CAVTHEKCSDDYDCCGSLCCVGICAKTIAPCK	32	0.0625	0.03125	0.09375	0.0625	0.03125	0.0625	0	0.25	0	0.03125	0	0.03125	0.09375	0	0	0	0.03125	0.09375	0.0625	0.0625	0	0	0	0	8	5	2	7	13	4	4	20	11	1	0	0	3.32676	0.09375	0
128	128	6EFE	vil14a	rho	R superfamily	unknown	unknown	unknown	GCCSDPRCNYAHPAICGGAAGG	22	0.2272727272727273	0.09090909090909091	0.1818181818181818	0	0	0.04545454545454546	0	0.1818181818181818	0	0.04545454545454546	0	0.04545454545454546	0	0.04545454545454546	0	1	0	0.04545454545454546	0.04545454545454546	0	0	0	0	0	3	1	2	3	5	2	1	15	5	2	0	1	2.06421	0.1818181818181818	0.2727272727272727
129	129	6j8e	KIIIA	mu	M superfamily	Nav1.2/SCN2A	voltage-gated Na channels	IC50 ~ 5 nM	GGLGRCIYNCMNSGGGLSFIQCKTMCY	27	0.2222222222222222	0	0	0	0.07407407407407407	0.07407407407407407	0.07407407407407407	0.1481481481481481	0.03703703703703703	0.07407407407407407	0	0	0.03703703703703703	0.03703703703703703	0.03703703703703703	2	0	0	0.07407407407407407	0.03703703703703703	0	0	0	0	2	4	3	5	11	2	0	13	10	4	0	2	2.86127	0	0.1851851851851852
130	130	6mjd	GIIIC	MU	M superfamily	NaV1.4	Na	TK	CCNCSSKWCXXDHSRCC	17	0	0	0	0	0	0	0	0.3529411764705883	0	0	0.05882352941176471	0.05882352941176471	0.05882352941176471	0.05882352941176471	0	1	0	0.05882352941176471	0.1764705882352941	0	0	0	0	0	4	0	2	4	7	3	1	10	3	2	0	2	1.71993	0	0.3529411764705883
131	131	6ota	TXIA	ALPHA	A superfamily	TK	nAChR	TK	RDCCThhKKCKDRRCKhLKCCAn	22	0	0	0.04347826086956522	0	0.04347826086956522	0	0	0.2608695652173913	0	0	0	0	0.2173913043478261	0.1304347826086956	0	0	0	0.08695652173913043	0	0.04347826086956522	0	3	0	1	14	1	0	13	7	9	5	11	9	3	4	4	2.60709	0.1304347826086956	0
132	132	6otb	SII	alpha	A superfamily	presynaptic nicotinic receptors	nAChR	unknown	GCCSRPPCIANNPDLC	16	0.0625	0.1875	0.0625	0	0.0625	0.0625	0	0.25	0	0	0	0	0	0.0625	0	2	0	0.0625	0.0625	0	0	0	0	0	2	2	0	4	6	1	1	8	7	1	0	0	1.64585	0	0
133	133	6ovj	SII	alpha	A superfamily	presynaptic nicotinic receptors	nAChR	unknown	GCCCNPACGPNYGCGTSCS	19	0.2105263157894737	0.1052631578947368	0.05263157894736842	0	0	0	0	0.3157894736842105	0	0.05263157894736842	0	0	0	0	0	2	0	0	0.1052631578947368	0.05263157894736842	0	0	0	0	0	0	1	2	6	0	0	14	4	1	0	0	1.77894	0.1578947368421053	0
134	134	6ppc	PHI-MIXXVIIA	PHI	TK	TK	TK	TK	ICCNPACGPNYGC	13	0.1538461538461539	0.1538461538461539	0.07692307692307693	0	0	0.07692307692307693	0	0.3076923076923077	0	0.07692307692307693	0	0	0	0	0	2	0	0	0	0	0	0	0	0	0	1	1	2	5	0	0	7	5	1	0	0	1.29647	0	0
135	135	6q5z	Vc7.2	0	H superfamily	unknown	unknown	unknown	EDCGSDCMPCGGECCCEPNSCIDGTCHHESSPN	33	0.1212121212121212	0.09090909090909091	0	0	0	0.0303030303030303	0.0303030303030303	0.2424242424242424	0	0	0	0.06060606060606061	0	0	0	2	0.1212121212121212	0.09090909090909091	0.1212121212121212	0.0303030303030303	0	0	0	0	9	1	2	9	10	2	7	20	13	0	0	-5	3.40453	0	0
136	136	6vy7	MIIIB	ALPHA	A superfamily	TK	nAChR	TK	GAMGNVNCGGVPCKFGCCREDRCREIDCD	29	0.1724137931034483	0.03448275862068965	0.03448275862068965	0.06896551724137931	0	0.03448275862068965	0.03448275862068965	0.2068965517241379	0.03448275862068965	0	0	0	0.03448275862068965	0.103448275862069	0	2	0.06896551724137931	0.103448275862069	0	0	0	0	0	0	9	3	1	11	11	4	5	15	10	4	0	-1	3.09444	0	0
137	137	6X8R	SXIIIC	MU	M superfamily	NaV1.4	Na	TK	MCCGEGSSCPKYFRNSQICHCCn	22	0.08695652173913043	0.04347826086956522	0	0	0	0.04347826086956522	0.04347826086956522	0.2608695652173913	0.04347826086956522	0.04347826086956522	0	0.04347826086956522	0.04347826086956522	0.04347826086956522	0.04347826086956522	1	0.04347826086956522	0	0.1304347826086956	0	0	0	0	1	5	1	3	5	9	4	1	12	8	3	1	3	2.45779	0	0
138	138	7EDK	BT14.16	alpha	A superfamily	TK	nAChR	TK	RGCCNGRGGCSSRWCRDHARCCn	22	0.1739130434782609	0	0.04347826086956522	0	0	0	0	0.2608695652173913	0	0	0.04347826086956522	0.04347826086956522	0	0.2173913043478261	0	1	0	0.04347826086956522	0.08695652173913043	0	0	0	0	1	8	0	2	7	7	7	1	15	2	6	1	6	2.44774	0	0.2173913043478261
139	139	7KNN	VC1A	ALPHA	A superfamily	TK	nAChR	TK	GDCKPCMHPDCRFNPGRCR	19	0.1052631578947368	0.1578947368421053	0	0	0	0	0.05263157894736842	0.2105263157894737	0.05263157894736842	0	0	0.05263157894736842	0.05263157894736842	0.1578947368421053	0	1	0	0.1052631578947368	0	0	0	0	0	0	7	0	2	7	6	5	2	8	7	4	0	3	2.17949	0.2105263157894737	0
140	140	7L7A	NUXVA	ALPHA	A superfamily	TK	nAChR	unknown	GCSDPRNYDHPEIC	14	0.07142857142857142	0.1428571428571428	0	0	0	0.07142857142857142	0	0.1428571428571428	0	0.07142857142857142	0	0.07142857142857142	0	0.07142857142857142	0	1	0.07142857142857142	0.1428571428571428	0.07142857142857142	0	0	0	0	0	5	1	2	5	3	2	3	6	6	2	0	-1	1.58964	0	0
141	141	7LQR	CIC	ALPHA	A superfamily	TK	nAChR	TK	GCCPAPLTCHCVIY	14	0.07142857142857142	0.1428571428571428	0.07142857142857142	0.07142857142857142	0.07142857142857142	0.07142857142857142	0	0.2857142857142857	0	0.07142857142857142	0	0.07142857142857142	0	0	0	0	0	0	0	0.07142857142857142	0	0	0	0	1	3	2	0	7	1	0	7	6	1	0	1	1.46274	0	0
142	142	7LQS	CIC	ALPHA	A superfamily	TK	nAChR	TK	ASGADTCCSNPACQVQHSDLC	21	0.04761904761904762	0.04761904761904762	0.1428571428571428	0.04761904761904762	0.04761904761904762	0	0	0.1904761904761905	0	0	0	0.04761904761904762	0	0	0.09523809523809523	1	0	0.09523809523809523	0.1428571428571428	0.04761904761904762	0	0	0	0	3	2	1	5	6	1	2	14	7	0	0	-1	2.09316	0	0.4761904761904762
143	143	7N0T	EpI [sTy15Y]-OH	alpha	A superfamily	alpha-3-beta-2/CHRNA3-CHRNB2 and alpha-3-beta-4/CHRNA3-CHRNB4	nAChR	IC50=0.4 nM	CCSNPACQVQHSDLC	15	0	0.06666666666666667	0.06666666666666667	0.06666666666666667	0.06666666666666667	0	0	0.2666666666666667	0	0	0	0.06666666666666667	0	0	0.1333333333333333	1	0	0.06666666666666667	0.1333333333333333	0	0	0	0	0	2	2	1	4	6	1	1	8	7	0	0	0	1.59072	0	0.3333333333333333
144	144	7N1Z	PNIA	ALPHA	A superfamily	TK	nAChR	TK	GCCSDPRCNMNNPDYC	16	0.0625	0.125	0	0	0	0	0.0625	0.25	0	0.0625	0	0	0	0.0625	0	3	0	0.125	0.0625	0	0	0	0	0	3	0	1	6	5	1	2	8	6	2	0	-1	1.77491	0	0.375
145	145	7N20	ANIB	ALPHA	A superfamily	TK	nAChR	TK	GCCSLPPCAANNPDXCn	16	0.05882352941176471	0.1764705882352941	0.1176470588235294	0	0.05882352941176471	0	0	0.2352941176470588	0	0	0	0	0	0	0	2	0	0.05882352941176471	0.05882352941176471	0	0	0	0	1	2	1	0	3	5	1	1	10	6	0	1	0	1.4626	0	0.2352941176470588
146	146	7N21	AnIB	alpha	A superfamily	rat alpha-3beta-2/CHRNA3-CHRNB2 nAChRs	nAChR	IC50=0.3 nM	GGCCSHPACAANNQDXCn	17	0.1111111111111111	0.05555555555555555	0.1666666666666667	0	0	0	0	0.2222222222222222	0	0	0	0.05555555555555555	0	0	0.05555555555555555	2	0	0.05555555555555555	0.05555555555555555	0	0	0	0	1	3	0	1	4	4	2	1	12	5	0	1	1	1.54961	0.1666666666666667	0.3333333333333333
147	147	7N22	AnIB-OH	alpha	A superfamily	rat alpha-3beta-2/CHRNA3-CHRNB2 nAChRs	nAChR	IC50=0.3 nM	GGCCSHPACAANNQDXC	17	0.1176470588235294	0.05882352941176471	0.1764705882352941	0	0	0	0	0.2352941176470588	0	0	0	0.05882352941176471	0	0	0.05882352941176471	2	0	0.05882352941176471	0.05882352941176471	0	0	0	0	0	2	0	1	4	4	1	1	11	5	0	0	0	1.53359	0.2352941176470588	0.2352941176470588
148	148	7N23	AnIB [sTy16Y]	alpha	A superfamily	rat alpha-3beta-2/CHRNA3-CHRNB2 nAChRs	nAChR	IC50=0.3 nM	GGCCSHPACAANNQDYCn	17	0.1111111111111111	0.05555555555555555	0.1666666666666667	0	0	0	0	0.2222222222222222	0	0.05555555555555555	0	0.05555555555555555	0	0	0.05555555555555555	2	0	0.05555555555555555	0.05555555555555555	0	0	0	0	1	3	0	2	4	4	2	1	12	5	1	1	1	1.71278	0	0.3333333333333333
149	149	7N24	AnIB [sTy16Y]-OH	alpha	A superfamily	rat alpha-3beta-2/CHRNA3-CHRNB2 nAChRs	nAChR	IC50=0.3 nM	GGCCSHPACAANNQDYC	17	0.1176470588235294	0.05882352941176471	0.1764705882352941	0	0	0	0	0.2352941176470588	0	0.05882352941176471	0	0.05882352941176471	0	0	0.05882352941176471	2	0	0.05882352941176471	0.05882352941176471	0	0	0	0	0	2	0	2	4	4	1	1	11	5	1	0	0	1.69676	0.2352941176470588	0.3529411764705883
150	150	7N25	EpI-OH	alpha	A superfamily	alpha-3-beta-2/CHRNA3-CHRNB2 and alpha-3-beta-4/CHRNA3-CHRNB4	nAChR	IC50=1.6 nM	GCCSDPRCNMNNPDXCn	16	0.05882352941176471	0.1176470588235294	0	0	0	0	0.05882352941176471	0.2352941176470588	0	0	0	0	0	0.05882352941176471	0	3	0	0.1176470588235294	0.05882352941176471	0	0	0	0	1	4	0	0	6	5	2	2	9	6	1	1	0	1.62776	0	0.3529411764705883
151	151	7N26	EpI [sTy15Y]	alpha	A superfamily	alpha-3-beta-2/CHRNA3-CHRNB2 and alpha-3-beta-4/CHRNA3-CHRNB4	nAChR	IC50=0.4 nM	GCCSDPRCNMNNPDXC	16	0.0625	0.125	0	0	0	0	0.0625	0.25	0	0	0	0	0	0.0625	0	3	0	0.125	0.0625	0	0	0	0	0	3	0	0	6	5	1	2	8	6	1	0	-1	1.61174	0	0.375
152	152	7SAV	KIIIA	MU	M superfamily	Nav1.4	Na	TK	GCCSDPRCNMNNPDYCn	16	0.05882352941176471	0.1176470588235294	0	0	0	0	0.05882352941176471	0.2352941176470588	0	0.05882352941176471	0	0	0	0.05882352941176471	0	3	0	0.1176470588235294	0.05882352941176471	0	0	0	0	1	4	0	1	6	5	2	2	9	6	2	1	0	1.79093	0.1764705882352941	0.3529411764705883
153	153	7SAW	KIIIA	MU	M superfamily	Nav1.4	Na	TK	CCNCSSKWCRDHSRCC	16	0	0	0	0	0	0	0	0.375	0	0	0.0625	0.0625	0.0625	0.125	0	1	0	0.0625	0.1875	0	0	0	0	0	5	0	2	5	7	4	1	10	3	3	0	3	1.87712	0	0.3125
[truncated: 1,297 more columns]
